# Supplementary material for: Proteomic Analysis of Methylglyoxal Modifications Reveals Susceptibility of Glycolytic Enzymes to Dicarbonyl Stress
Source: Int J Mol Sci. 2022 Mar 28;23(7):3689. doi: 10.3390/ijms23073689 (PMC8998448; doi:10.3390/ijms23073689)
Supplement: Supplementary file 1 [file ijms-23-03689-s001.zip]

Archive with 4 entries (3 files):
- ijms-1621919-Supplementary/
- ijms-1621919-Supplementary/Supplementary S1. Supplementary Figures 1_2 and supplementary table 1_2.pdf
- ijms-1621919-Supplementary/Supplementary S2. Full list of MGO modified proteins.xlsx
- ijms-1621919-Supplementary/Supplementary S3. MS2 spectra of MGO modified glycolytic enzymes.pdf
