# Supplementary material for: Proteomic Analysis of Methylglyoxal Modifications Reveals Susceptibility of Glycolytic Enzymes to Dicarbonyl Stress
Source: Int J Mol Sci. 2022 Mar 28;23(7):3689. doi: 10.3390/ijms23073689 (PMC8998448; doi:10.3390/ijms23073689)
Supplement: Supplementary file 1 [file ijms-23-03689-s001.zip › ijms-1621919-Supplementary/Supplementary S2. Full list of MGO modified proteins.xlsx]

## Sheet: WIL2-NS
Accession	Description	Sum PEP Score	Coverage (%)	# Peptides	# PSMs	# Unique Peptides	Score Sequest HT	MG-H position (R)	Carboxyethyl position (R, K)
P61604	10 kDa heat shock protein, mitochondrial OS=Homo sapiens OX=9606 GN=HSPE1 PE=1 SV=2	197.177	100	28	364	7	937.32	MG-H [R7]
P31946	14-3-3 protein beta/alpha OS=Homo sapiens OX=9606 GN=YWHAB PE=1 SV=3	236.744	67.0732	32	346	4	800.03		Carboxyethyl [R20]
P62258	14-3-3 protein epsilon OS=Homo sapiens OX=9606 GN=YWHAE PE=1 SV=1	229.838	69.8039	34	607	33	1488.14		Carboxyethyl [K118, R141]
P63104	14-3-3 protein zeta/delta OS=Homo sapiens OX=9606 GN=YWHAZ PE=1 SV=1	257.042	77.9592	34	367	25	844.39		Carboxyethyl [K3; R18]
Q13200	26S proteasome non-ATPase regulatory subunit 2 OS=Homo sapiens OX=9606 GN=PSMD2 PE=1 SV=3	344.741	43.6123	61	376	61	970.98	MG-H [R6]
O75600	2-amino-3-ketobutyrate coenzyme A ligase, mitochondrial OS=Homo sapiens OX=9606 GN=GCAT PE=1 SV=1	45.046	24.821	11	41	11	98.3		Carboxyethyl [R28]
O95861	3'(2'),5'-bisphosphate nucleotidase 1 OS=Homo sapiens OX=9606 GN=BPNT1 PE=1 SV=1	114.64	62.6623	24	145	24	339.08	MG-H [R52]
Q6P1L8	39S ribosomal protein L14, mitochondrial OS=Homo sapiens OX=9606 GN=MRPL14 PE=1 SV=1	60.567	59.3103	11	52	11	143.09		Carboxyethyl [K34]
Q9NZE8	39S ribosomal protein L35, mitochondrial OS=Homo sapiens OX=9606 GN=MRPL35 PE=1 SV=3	26.88	23.4043	7	21	7	39.63		Carboxyethyl [R169]
P42765	3-ketoacyl-CoA thiolase, mitochondrial OS=Homo sapiens OX=9606 GN=ACAA2 PE=1 SV=2	175.235	65.7431	33	184	33	535.48		Carboxyethyl [R90]
P62841	40S ribosomal protein S15 OS=Homo sapiens OX=9606 GN=RPS15 PE=1 SV=2	152.067	71.0345	20	286	7	783.35		Carboxyethyl [R130]
P15880	40S ribosomal protein S2 OS=Homo sapiens OX=9606 GN=RPS2 PE=1 SV=2	147.307	59.3857	31	181	31	444.4		Carboxyethyl [K246]
P62851	40S ribosomal protein S25 OS=Homo sapiens OX=9606 GN=RPS25 PE=1 SV=1	160.66	69.6	27	182	27	466.87		Carboxyethyl [R76; K78]
P62854	40S ribosomal protein S26 OS=Homo sapiens OX=9606 GN=RPS26 PE=1 SV=3	35.654	45.2174	5	51	5	130.91		Carboxyethyl [K113]
P62701	40S ribosomal protein S4, X isoform OS=Homo sapiens OX=9606 GN=RPS4X PE=1 SV=2	211.445	84.7909	39	361	19	804.66		Carboxyethyl [K16]
P62753	40S ribosomal protein S6 OS=Homo sapiens OX=9606 GN=RPS6 PE=1 SV=1	295.314	76.7068	41	374	41	971.58		Carboxyethyl [K14; K46]
Q9H0D6	5'-3' exoribonuclease 2 OS=Homo sapiens OX=9606 GN=XRN2 PE=1 SV=1	223.87	41.1579	43	203	43	500.58	MG-H [R96]	Carboxyethyl [R93; R95]
P10809	60 kDa heat shock protein, mitochondrial OS=Homo sapiens OX=9606 GN=HSPD1 PE=1 SV=2	695.154	92.4956	94	1491	94	4184.75		Carboxyethyl [K417]
F8W7C6	60S ribosomal protein L10 OS=Homo sapiens OX=9606 GN=RPL10 PE=1 SV=2	209.265	100	32	384	6	872.1		Carboxyethyl [K70; K121 ]
P26373	60S ribosomal protein L13 OS=Homo sapiens OX=9606 GN=RPL13 PE=1 SV=4	233.961	82.4645	36	309	36	835.45		Carboxyethyl [R5]
P84098	60S ribosomal protein L19 OS=Homo sapiens OX=9606 GN=RPL19 PE=1 SV=1	190.98	71.4286	33	372	33	833.56		Carboxyethyl [K21]
P46778	60S ribosomal protein L21 OS=Homo sapiens OX=9606 GN=RPL21 PE=1 SV=2	109.346	73.75	22	182	22	417.18	MG-H [R63]	Carboxyethyl [R32; K60]
P83731	60S ribosomal protein L24 OS=Homo sapiens OX=9606 GN=RPL24 PE=1 SV=1	103.26	77.0701	25	121	25	298.85	MG-H [R80]	Carboxyethyl [R71]
P62899	60S ribosomal protein L31 OS=Homo sapiens OX=9606 GN=RPL31 PE=1 SV=1	57.456	74.4	15	74	15	177.22	MG-H [R92]	Carboxyethyl [K101]
P49207	60S ribosomal protein L34 OS=Homo sapiens OX=9606 GN=RPL34 PE=1 SV=3	91.732	82.0513	21	159	21	366.85	MG-H [R9; R10]
P36578	60S ribosomal protein L4 OS=Homo sapiens OX=9606 GN=RPL4 PE=1 SV=5	561.413	80.3279	83	834	21	2210.04	MG-H [R5]	Carboxyethyl [K29; R268; K274; K406]
Q92688	Acidic leucine-rich nuclear phosphoprotein 32 family member B OS=Homo sapiens OX=9606 GN=ANP32B PE=1 SV=1	102.319	32.2709	15	107	10	261.21	MG-H [R75]	Carboxyethyl [K86]
P68032	Actin, alpha cardiac muscle 1 OS=Homo sapiens OX=9606 GN=ACTC1 PE=1 SV=1	410.573	53.3156	44	582	6	1437.95	MG-H [R39; R258; R337]	Carboxyethyl [R30; R39; K328; K330]
P60709	Actin, cytoplasmic 1 OS=Homo sapiens OX=9606 GN=ACTB PE=1 SV=1	908.498	94.4	78	1874	13	5104.11	MG-H [R28; R37; R39; R95; R206; R254; R256; R335]	Carboxyethyl [R28; R37; K50; K61; R95; K113; R116; K238; K326; K328; K359]
K7EM38	Actin, cytoplasmic 2 (Fragment) OS=Homo sapiens OX=9606 GN=ACTG1 PE=1 SV=1	371.13	81.9549	25	595	7	1802.44	MG-H [R28; R37; R39; R95]	Carboxyethyl [R28; R37; K50; K61; R95]
P61160	Actin-related protein 2 OS=Homo sapiens OX=9606 GN=ACTR2 PE=1 SV=1	160.881	53.2995	26	172	26	455.24		Carboxyethyl [R384; K388]
P07108	Acyl-CoA-binding protein OS=Homo sapiens OX=9606 GN=DBI PE=1 SV=2	140.924	100	17	202	17	630.7	MG-H [R44]
P23526	Adenosylhomocysteinase OS=Homo sapiens OX=9606 GN=AHCY PE=1 SV=4	315.25	61.3426	46	381	45	1037.47		Carboxyethyl [K186]
A6NFX8	ADP-sugar pyrophosphatase OS=Homo sapiens OX=9606 GN=NUDT5 PE=1 SV=1	130.424	73.2759	23	167	23	460.68		Carboxyethyl [R124]
P06733	Alpha-enolase OS=Homo sapiens OX=9606 GN=ENO1 PE=1 SV=2	945.802	96.5438	112	2563	35	7151.63	MG-H [R56]	Carboxyethyl [K5; K54; K71; K193; K228; R253]
P40222	Alpha-taxilin OS=Homo sapiens OX=9606 GN=TXLNA PE=1 SV=3	239.184	72.3443	40	182	39	481.46		Carboxyethyl [R545]
Q8TCU4	Alstrom syndrome protein 1 OS=Homo sapiens OX=9606 GN=ALMS1 PE=1 SV=4	22.336	2.32726	9	15	8	19.88	MG-H [R2285]
A0A590UK20	Ankyrin repeat domain-containing protein 30B OS=Homo sapiens OX=9606 GN=ANKRD30B PE=4 SV=1	3.891	1.06686	2	3	2	5.47		Carboxyethyl [K540]
Q12955	Ankyrin-3 OS=Homo sapiens OX=9606 GN=ANK3 PE=1 SV=3	6.961	0.936715	3	3	3	0		Carboxyethyl [R2614; K2619]
P08133	Annexin A6 OS=Homo sapiens OX=9606 GN=ANXA6 PE=1 SV=3	472.282	76.2259	77	667	25	1428.66		Carboxyethyl [R281]
Q9BXS5	AP-1 complex subunit mu-1 OS=Homo sapiens OX=9606 GN=AP1M1 PE=1 SV=3	71.247	43.4988	18	60	18	137.96	MG-H [R148]	Carboxyethyl [K333]
O95782	AP-2 complex subunit alpha-1 OS=Homo sapiens OX=9606 GN=AP2A1 PE=1 SV=3	178.967	39.4063	42	185	31	437.91		Carboxyethyl [K290; K296]
P04114	Apolipoprotein B-100 OS=Homo sapiens OX=9606 GN=APOB PE=1 SV=2	7.739	1.11769	3	10	2	13.87		Carboxyethyl [K2796]
Q15057	Arf-GAP with coiled-coil, ANK repeat and PH domain-containing protein 2 OS=Homo sapiens OX=9606 GN=ACAP2 PE=1 SV=3	99.695	39.3316	27	90	26	154.78		Carboxyethyl [K465; K485; K489]
K7ENF0	Asparagine--tRNA ligase, cytoplasmic OS=Homo sapiens OX=9606 GN=NARS1 PE=1 SV=1	17.062	63.8298	4	14	2	25.09		Carboxyethyl [R10]
P00505	Aspartate aminotransferase, mitochondrial OS=Homo sapiens OX=9606 GN=GOT2 PE=1 SV=3	322.737	79.3023	48	412	48	1100.7	MG-H [R125]
P25705	ATP synthase subunit alpha, mitochondrial OS=Homo sapiens OX=9606 GN=ATP5F1A PE=1 SV=1	520.109	83.1826	86	932	86	1975.6	MG-H [R171; R347; R424]	Carboxyethyl [R424; K427]
P06576	ATP synthase subunit beta, mitochondrial OS=Homo sapiens OX=9606 GN=ATP5F1B PE=1 SV=3	377.073	69.7543	49	573	49	1505.03	MG-H [R109; R345]	Carboxyethyl [R44; R121]
G3V325	ATP5MF-PTCD1 readthrough OS=Homo sapiens OX=9606 GN=ATP5MF-PTCD1 PE=4 SV=1	33.055	14.1522	9	30	9	54.73	MG-H [R435]
Q9GZR7	ATP-dependent RNA helicase DDX24 OS=Homo sapiens OX=9606 GN=DDX24 PE=1 SV=1	286.652	56.3446	46	271	46	770.54		Carboxyethyl [R228]
O15523	ATP-dependent RNA helicase DDX3Y OS=Homo sapiens OX=9606 GN=DDX3Y PE=1 SV=2	237.756	53.9394	38	298	8	779.45		Carboxyethyl [K215]
A0A087WYN9	ATP-dependent RNA helicase DHX29 OS=Homo sapiens OX=9606 GN=DHX29 PE=1 SV=1	121.766	25.5474	27	86	26	203.03	MG-H [R1155; R1162]	Carboxyethyl [R1149]
Q8NDG6	ATP-dependent RNA helicase TDRD9 OS=Homo sapiens OX=9606 GN=TDRD9 PE=2 SV=3	3.706	2.09841	2	2	2	0	MG-H [R197]	Carboxyethyl [K201; K1121]
F8WCU9	AT-rich interactive domain-containing protein 2 (Fragment) OS=Homo sapiens OX=9606 GN=ARID2 PE=1 SV=2	92.002	17.0261	22	59	22	114.25		Carboxyethyl [R227]
Q68CP9	AT-rich interactive domain-containing protein 2 OS=Homo sapiens OX=9606 GN=ARID2 PE=1 SV=2	71.925	17.1662	22	60	22	111.97		Carboxyethyl [R253]
O15392	Baculoviral IAP repeat-containing protein 5 OS=Homo sapiens OX=9606 GN=BIRC5 PE=1 SV=3	17.534	27.4648	5	16	5	20.84	MG-H [R37]	Carboxyethyl [K23]
O75531	Barrier-to-autointegration factor OS=Homo sapiens OX=9606 GN=BANF1 PE=1 SV=1	80.879	68.5393	10	48	10	144.64		Carboxyethyl [R8]
P55061	Bax inhibitor 1 OS=Homo sapiens OX=9606 GN=TMBIM6 PE=1 SV=2	3.216	7.59494	2	2	2	4.35		Carboxyethyl [K220]
O00512	B-cell CLL/lymphoma 9 protein OS=Homo sapiens OX=9606 GN=BCL9 PE=1 SV=4	20.277	8.76578	8	16	8	35.58	MG-H [R215]
Q562R1	Beta-actin-like protein 2 OS=Homo sapiens OX=9606 GN=ACTBL2 PE=1 SV=2	125.689	47.3404	19	451	4	924.64	MG-H [R255; R257]	Carboxyethyl [K329]
P13929	Beta-enolase OS=Homo sapiens OX=9606 GN=ENO3 PE=1 SV=5	126.349	38.2488	21	440	5	1132.56		Carboxyethyl [R50]
P13995	Bifunctional methylenetetrahydrofolate dehydrogenase/cyclohydrolase, mitochondrial OS=Homo sapiens OX=9606 GN=MTHFD2 PE=1 SV=2	243.782	55.1429	33	245	33	750.74		Carboxyethyl [K88]
Q96T60	Bifunctional polynucleotide phosphatase/kinase OS=Homo sapiens OX=9606 GN=PNKP PE=1 SV=1	42.6	27.4472	13	39	13	78.79		Carboxyethyl [R44; K45]
Q53S33	BolA-like protein 3 OS=Homo sapiens OX=9606 GN=BOLA3 PE=1 SV=1	29.848	68.2243	6	14	6	37.06		Carboxyethyl [R14; R17]
P27824	Calnexin OS=Homo sapiens OX=9606 GN=CANX PE=1 SV=2	292.635	56.4189	55	381	54	909.19		Carboxyethyl [R371]
P07384	Calpain-1 catalytic subunit OS=Homo sapiens OX=9606 GN=CAPN1 PE=1 SV=1	104.277	31.2325	24	132	24	271.36		Carboxyethyl [R343]
O75808	Calpain-15 OS=Homo sapiens OX=9606 GN=CAPN15 PE=1 SV=1	16.93	5.8011	5	12	5	9.61	MG-H [R446]	Carboxyethyl [R445]
Q8N4J0	Carnosine N-methyltransferase OS=Homo sapiens OX=9606 GN=CARNMT1 PE=1 SV=1	27.048	22.0049	7	22	7	30.59		Carboxyethyl [K146]
P78368	Casein kinase I isoform gamma-2 OS=Homo sapiens OX=9606 GN=CSNK1G2 PE=1 SV=1	10.807	8.43373	3	7	2	9.55		Carboxyethyl [K51]
Q03701	CCAAT/enhancer-binding protein zeta OS=Homo sapiens OX=9606 GN=CEBPZ PE=1 SV=3	235.227	38.425	36	188	36	495.79		Carboxyethyl [R1014; R1019]
Q9NPF0	CD320 antigen OS=Homo sapiens OX=9606 GN=CD320 PE=1 SV=1	20.598	17.0213	5	15	5	29.21	MG-H [R62]
P16070	CD44 antigen OS=Homo sapiens OX=9606 GN=CD44 PE=1 SV=3	125.765	15.7682	19	103	19	298.13		Carboxyethyl [R41]
J3KMY0	Cell division cycle-associated protein 3 OS=Homo sapiens OX=9606 GN=CDCA3 PE=1 SV=1	42.511	45.679	10	45	10	110.19		Carboxyethyl [K59]
Q9NX58	Cell growth-regulating nucleolar protein OS=Homo sapiens OX=9606 GN=LYAR PE=1 SV=2	178.961	71.7678	33	201	33	470.78		Carboxyethyl [K247]
Q7Z7A1	Centriolin OS=Homo sapiens OX=9606 GN=CNTRL PE=1 SV=2	38.259	5.50538	9	15	9	41.52		Carboxyethyl [K305]
Q02224	Centromere-associated protein E OS=Homo sapiens OX=9606 GN=CENPE PE=1 SV=2	5.897	1.14772	3	5	2	7.09		Carboxyethyl [K1520]
Q9BV73	Centrosome-associated protein CEP250 OS=Homo sapiens OX=9606 GN=CEP250 PE=1 SV=2	42.254	6.96151	12	24	11	25.83		Carboxyethyl [K1972]
Q13112	Chromatin assembly factor 1 subunit B OS=Homo sapiens OX=9606 GN=CHAF1B PE=1 SV=1	46.9	31.4848	14	40	14	73.95	MG-H [R42]	Carboxyethyl [K45]
Q9ULG1	Chromatin-remodeling ATPase INO80 OS=Homo sapiens OX=9606 GN=INO80 PE=1 SV=2	28.04	6.2982	8	17	8	25.44	MG-H [R477; R482]
Q13185	Chromobox protein homolog 3 OS=Homo sapiens OX=9606 GN=CBX3 PE=1 SV=4	146.205	72.6776	22	133	20	379.38		Carboxyethyl [R115]
Q96JM3	Chromosome alignment-maintaining phosphoprotein 1 OS=Homo sapiens OX=9606 GN=CHAMP1 PE=1 SV=2	166.653	49.7537	43	119	43	285.72		Carboxyethyl [K381; K391]
Q8IV76	Circadian clock protein PASD1 OS=Homo sapiens OX=9606 GN=PASD1 PE=1 SV=1	4.954	3.88098	2	5	2	5.93	MG-H [R582]
P33240	Cleavage stimulation factor subunit 2 OS=Homo sapiens OX=9606 GN=CSTF2 PE=1 SV=1	143.862	57.8856	32	211	22	463.15		Carboxyethyl [K537]
P23528	Cofilin-1 OS=Homo sapiens OX=9606 GN=CFL1 PE=1 SV=3	185.91	75.9036	31	198	21	515.77		Carboxyethyl [K33; K34]
J3KSU3	Coiled-coil domain-containing protein 178 (Fragment) OS=Homo sapiens OX=9606 GN=CCDC178 PE=4 SV=1	3.098	7.96703	2	2	2	1.68		Carboxyethyl [K162]
Q8IV32	Coiled-coil domain-containing protein 71 OS=Homo sapiens OX=9606 GN=CCDC71 PE=1 SV=3	6.146	4.06852	2	3	2	4.8		Carboxyethyl [K242]
Q6UUV7	CREB-regulated transcription coactivator 3 OS=Homo sapiens OX=9606 GN=CRTC3 PE=1 SV=2	10.055	9.2084	4	15	4	29.14	MG-H [R525; R534]
Q93034	Cullin-5 OS=Homo sapiens OX=9606 GN=CUL5 PE=1 SV=4	24.264	12.1795	9	18	9	23.91	MG-H [R726]
Q2TBE0	CWF19-like protein 2 OS=Homo sapiens OX=9606 GN=CWF19L2 PE=1 SV=4	14.679	4.47427	4	6	4	10.68	MG-H [R29]
Q9Y6N1	Cytochrome c oxidase assembly protein COX11, mitochondrial OS=Homo sapiens OX=9606 GN=COX11 PE=1 SV=3	10.082	18.1159	3	8	3	29.01		Carboxyethyl [R62]
Q14061	Cytochrome c oxidase copper chaperone OS=Homo sapiens OX=9606 GN=COX17 PE=1 SV=2	79.243	87.3016	7	35	7	131.07		Carboxyethyl [K21; K30; K31]
P13073	Cytochrome c oxidase subunit 4 isoform 1, mitochondrial OS=Homo sapiens OX=9606 GN=COX4I1 PE=1 SV=1	101.583	47.929	18	138	18	303.31		Carboxyethyl [K29]
P12074	Cytochrome c oxidase subunit 6A1, mitochondrial OS=Homo sapiens OX=9606 GN=COX6A1 PE=1 SV=4	62.848	54.1284	5	73	5	219.29		Carboxyethyl [K60]
E7EVJ5	Cytoplasmic FMR1-interacting protein OS=Homo sapiens OX=9606 GN=CYFIP2 PE=1 SV=1	135.013	30.3178	31	117	18	260.71		Carboxyethyl [K257]
Q14008	Cytoskeleton-associated protein 5 OS=Homo sapiens OX=9606 GN=CKAP5 PE=1 SV=3	445.952	49.1142	88	425	88	1047.96		Carboxyethyl [R1718]
O43175	D-3-phosphoglycerate dehydrogenase OS=Homo sapiens OX=9606 GN=PHGDH PE=1 SV=4	267.975	71.4822	48	403	48	1028.11	MG-H [R454]	Carboxyethyl [K21]
Q9Y4B6	DDB1- and CUL4-associated factor 1 OS=Homo sapiens OX=9606 GN=DCAF1 PE=1 SV=3	120.695	20.1725	26	122	26	237.1		Carboxyethyl [K1062]
P30046	D-dopachrome decarboxylase OS=Homo sapiens OX=9606 GN=DDT PE=1 SV=3	82.575	72.8814	14	90	14	239.74	MG-H [R37]	Carboxyethyl [R37]
Q9UER7	Death domain-associated protein 6 OS=Homo sapiens OX=9606 GN=DAXX PE=1 SV=2	42.541	20.5405	11	29	11	74.9		Carboxyethyl [R227]
Q96HP0	Dedicator of cytokinesis protein 6 OS=Homo sapiens OX=9606 GN=DOCK6 PE=1 SV=3	139.08	19.8828	34	106	23	173.81	MG-H [R1584]
Q96N67	Dedicator of cytokinesis protein 7 OS=Homo sapiens OX=9606 GN=DOCK7 PE=1 SV=4	75.618	10.8879	20	57	15	90.02	MG-H [R1675]
G3V1S3	DENN domain-containing protein 5B OS=Homo sapiens OX=9606 GN=DENND5B PE=1 SV=1	3.884	1.45149	2	2	2	0		Carboxyethyl [K776; R779]
Q9NZJ0	Denticleless protein homolog OS=Homo sapiens OX=9606 GN=DTL PE=1 SV=3	16.188	8.08219	6	25	6	38.56		Carboxyethyl [K137]
P60981	Destrin OS=Homo sapiens OX=9606 GN=DSTN PE=1 SV=3	115.263	48.4848	17	101	10	192.65		Carboxyethyl [K127]
Q9BW61	DET1- and DDB1-associated protein 1 OS=Homo sapiens OX=9606 GN=DDA1 PE=1 SV=1	15.868	71.5686	5	19	5	31.88		Carboxyethyl [K70; K71; R72]
Q16555	Dihydropyrimidinase-related protein 2 OS=Homo sapiens OX=9606 GN=DPYSL2 PE=1 SV=1	247.695	71.1538	38	243	36	718.6		Carboxyethyl [K293]
Q9Y4D1	Disheveled-associated activator of morphogenesis 1 OS=Homo sapiens OX=9606 GN=DAAM1 PE=1 SV=2	20.066	7.97774	7	10	7	16.02		Carboxyethyl [K239; K904; K914]
A0A0A0MSL1	Disks large homolog 5 (Fragment) OS=Homo sapiens OX=9606 GN=DLG5 PE=1 SV=1	2.756	2.5	2	2	2	0	MG-H [R299; R300]
Q92547	DNA topoisomerase 2-binding protein 1 OS=Homo sapiens OX=9606 GN=TOPBP1 PE=1 SV=3	103.502	20.6307	27	83	27	159.91		Carboxyethyl [K1421]
F8W689	DNA-binding protein RFX5 (Fragment) OS=Homo sapiens OX=9606 GN=RFX5 PE=1 SV=1	71.487	35.7383	18	44	18	100.62		Carboxyethyl [K265; K267; K279]
O95602	DNA-directed RNA polymerase I subunit RPA1 OS=Homo sapiens OX=9606 GN=POLR1A PE=1 SV=2	276.865	39.6512	58	255	57	637.01	MG-H [R667]	Carboxyethyl [K664]
C9J2Y9	DNA-directed RNA polymerase subunit beta OS=Homo sapiens OX=9606 GN=POLR2B PE=1 SV=2	195.219	38.9032	44	131	44	310.73	MG-H [R1016]
O75937	DnaJ homolog subfamily C member 8 OS=Homo sapiens OX=9606 GN=DNAJC8 PE=1 SV=2	150.438	55.336	26	155	26	388.08		Carboxyethyl [K159]
O60216	Double-strand-break repair protein rad21 homolog OS=Homo sapiens OX=9606 GN=RAD21 PE=1 SV=2	127.065	35.6577	24	141	24	350.72		Carboxyethyl [R590]
E5RHK8	Dynamin-3 OS=Homo sapiens OX=9606 GN=DNM3 PE=1 SV=1	62.228	23.0047	16	58	3	122.4	MG-H [R256]	Carboxyethyl [K249; K257]
Q86Y56	Dynein assembly factor 5, axonemal OS=Homo sapiens OX=9606 GN=DNAAF5 PE=1 SV=4	88.986	27.1345	24	106	24	224.18	MG-H [R33]
Q96L91	E1A-binding protein p400 OS=Homo sapiens OX=9606 GN=EP400 PE=1 SV=4	136.855	14.3083	34	116	31	263.5	MG-H [R893]
P49792	E3 SUMO-protein ligase RanBP2 OS=Homo sapiens OX=9606 GN=RANBP2 PE=1 SV=2	694.637	48.0459	148	654	147	1503.6		Carboxyethyl [R957; K3177]
O75150	E3 ubiquitin-protein ligase BRE1B OS=Homo sapiens OX=9606 GN=RNF40 PE=1 SV=5	168.644	45.4545	45	109	42	200.2		Carboxyethyl [K547]
Q8TDB6	E3 ubiquitin-protein ligase DTX3L OS=Homo sapiens OX=9606 GN=DTX3L PE=1 SV=1	20.913	11.7568	8	15	8	18.39		Carboxyethyl [R671]
Q06587	E3 ubiquitin-protein ligase RING1 OS=Homo sapiens OX=9606 GN=RING1 PE=1 SV=2	75.163	45.0739	13	62	13	151.62		Carboxyethyl [K12]
Q5TDE7	E3 ubiquitin-protein ligase RNF220 (Fragment) OS=Homo sapiens OX=9606 GN=RNF220 PE=1 SV=1	9.47	11.1969	3	10	3	20.43		Carboxyethyl [R34]
Q5T4S7	E3 ubiquitin-protein ligase UBR4 OS=Homo sapiens OX=9606 GN=UBR4 PE=1 SV=1	528.636	23.5964	112	481	112	1019.93	MG-H [R622]	Carboxyethyl [K624]
Q15075	Early endosome antigen 1 OS=Homo sapiens OX=9606 GN=EEA1 PE=1 SV=2	314.232	53.2955	68	286	68	678		Carboxyethyl [K1202]
Q53HC9	EARP and GARP complex-interacting protein 1 OS=Homo sapiens OX=9606 GN=EIPR1 PE=1 SV=2	66.107	40.0517	14	55	14	135.62		Carboxyethyl [R77]
Q9H223	EH domain-containing protein 4 OS=Homo sapiens OX=9606 GN=EHD4 PE=1 SV=1	112.064	50.2773	28	88	21	216.11		Carboxyethyl [R130]
P68104	Elongation factor 1-alpha 1 OS=Homo sapiens OX=9606 GN=EEF1A1 PE=1 SV=1	600.019	83.1169	71	1522	4	3672.82		Carboxyethyl [K41; R134; K439; K450]
P26641	Elongation factor 1-gamma OS=Homo sapiens OX=9606 GN=EEF1G PE=1 SV=3	208.507	51.9451	35	281	35	646.37		Carboxyethyl [K277; K434]
P13639	Elongation factor 2 OS=Homo sapiens OX=9606 GN=EEF2 PE=1 SV=4	1031.24	80.4196	123	1525	121	3969.93	MG-H [R456; R506; R647]	Carboxyethyl [R264; K407]
Q7Z2Z2	Elongation factor-like GTPase 1 OS=Homo sapiens OX=9606 GN=EFL1 PE=1 SV=2	64.303	17.1429	17	47	17	78.38		Carboxyethyl [K184; R189; R192]
Q9NYP7	Elongation of very long chain fatty acids protein 5 OS=Homo sapiens OX=9606 GN=ELOVL5 PE=1 SV=1	8.556	11.0368	2	4	2	7.21		Carboxyethyl [K263; K267]
Q9YNA8	Endogenous retrovirus group K member 19 Gag polyprotein OS=Homo sapiens OX=9606 GN=ERVK-19 PE=1 SV=3	4.272	4.95495	2	6	2	8.71		Carboxyethyl [K166; R540]
P14625	Endoplasmin OS=Homo sapiens OX=9606 GN=HSP90B1 PE=1 SV=1	594.788	73.4745	94	861	92	2073.39		Carboxyethyl [K532; K534; K537; K547]
Q8N5V2	Ephexin-1 OS=Homo sapiens OX=9606 GN=NGEF PE=1 SV=2	3.177	3.94366	2	2	2	0	MG-H [R418]
A0A0G2JNZ7	Epithelial discoidin domain-containing receptor 1 OS=Homo sapiens OX=9606 GN=DDR1 PE=1 SV=1	2.933	2.73794	2	4	2	3.42	MG-H [R749]
Q7L775	EPM2A-interacting protein 1 OS=Homo sapiens OX=9606 GN=EPM2AIP1 PE=1 SV=1	24.318	14.827	8	14	8	26.9		Carboxyethyl [K346; K349]
P60842	Eukaryotic initiation factor 4A-I OS=Homo sapiens OX=9606 GN=EIF4A1 PE=1 SV=1	298.711	62.069	39	478	20	1228.84		Carboxyethyl [K146]
O00303	Eukaryotic translation initiation factor 3 subunit F OS=Homo sapiens OX=9606 GN=EIF3F PE=1 SV=1	111.181	39.2157	16	127	16	326.48		Carboxyethyl [R226]
P15311	Ezrin OS=Homo sapiens OX=9606 GN=EZR PE=1 SV=4	407.953	60.9215	64	528	44	1179.3	MG-H [R273]	Carboxyethyl [R273]
Q96AE4	Far upstream element-binding protein 1 OS=Homo sapiens OX=9606 GN=FUBP1 PE=1 SV=3	384.015	68.0124	58	517	3	1371.29		Carboxyethyl [K196; K584]
Q92945	Far upstream element-binding protein 2 OS=Homo sapiens OX=9606 GN=KHSRP PE=1 SV=4	432.222	77.6371	62	579	55	1618.39		Carboxyethyl [K203; K205; K244]
P49327	Fatty acid synthase OS=Homo sapiens OX=9606 GN=FASN PE=1 SV=3	1228.88	59.2194	196	1489	195	3889.16		Carboxyethyl [R1171]
Q01469	Fatty acid-binding protein 5 OS=Homo sapiens OX=9606 GN=FABP5 PE=1 SV=3	378.748	95.5556	28	281	28	1093.59	MG-H [R109]	Carboxyethyl [K103]
O14526	F-BAR domain only protein 1 OS=Homo sapiens OX=9606 GN=FCHO1 PE=1 SV=2	54.913	18.5602	14	59	14	131.35	MG-H [R260]	Carboxyethyl [K281]
Q6PIJ6	F-box only protein 38 OS=Homo sapiens OX=9606 GN=FBXO38 PE=1 SV=3	33.219	12.4579	11	19	11	24.4	MG-H [R992; R997]	Carboxyethyl [K980]
Q9NXK8	F-box/LRR-repeat protein 12 OS=Homo sapiens OX=9606 GN=FBXL12 PE=1 SV=1	18.645	17.7914	5	13	5	28.12		Carboxyethyl [K305]
Q6PCT2	F-box/LRR-repeat protein 19 OS=Homo sapiens OX=9606 GN=FBXL19 PE=1 SV=3	3.709	3.17003	2	2	2	1.7		Carboxyethyl [K240]
O60907	F-box-like/WD repeat-containing protein TBL1X OS=Homo sapiens OX=9606 GN=TBL1X PE=1 SV=3	29.875	14.5581	7	24	2	50.85	MG-H [R339]	Carboxyethyl [K340; K351]
O75369	Filamin-B OS=Homo sapiens OX=9606 GN=FLNB PE=1 SV=2	829.137	56.495	156	800	146	2007.24		Carboxyethyl [R1230; K1232]
Q96CP2	FLYWCH family member 2 OS=Homo sapiens OX=9606 GN=FLYWCH2 PE=1 SV=1	26.679	64.2857	9	15	9	22.73		Carboxyethyl [K53; K58; K60]
Q5VW36	Focadhesin OS=Homo sapiens OX=9606 GN=FOCAD PE=1 SV=1	31.87	5.49695	11	24	11	33.79		Carboxyethyl [R545; K553]
P51114	Fragile X mental retardation syndrome-related protein 1 OS=Homo sapiens OX=9606 GN=FXR1 PE=1 SV=3	185.205	55.0725	34	182	31	474.03		Carboxyethyl [R368]
P04075	Fructose-bisphosphate aldolase A OS=Homo sapiens OX=9606 GN=ALDOA PE=1 SV=2	669.475	97.8022	84	926	3	2739.7		Carboxyethyl [K42; R43; K147; K230]
P09972	Fructose-bisphosphate aldolase C OS=Homo sapiens OX=9606 GN=ALDOC PE=1 SV=2	252.311	75.5495	44	293	33	858.45		Carboxyethyl [K147]
O60547	GDP-mannose 4,6 dehydratase OS=Homo sapiens OX=9606 GN=GMDS PE=1 SV=1	66.699	44.6237	16	41	16	88.05		Carboxyethyl [K294; K301]
P11413	Glucose-6-phosphate 1-dehydrogenase OS=Homo sapiens OX=9606 GN=G6PD PE=1 SV=4	113.072	46.4078	30	110	30	210.78		Carboxyethyl [K46; K47]
P06744	Glucose-6-phosphate isomerase OS=Homo sapiens OX=9606 GN=GPI PE=1 SV=4	555.298	72.4014	69	519	69	1572.84		Carboxyethyl [R6; R370]
Q6IA69	Glutamine-dependent NAD(+) synthetase OS=Homo sapiens OX=9606 GN=NADSYN1 PE=1 SV=3	12.272	7.2238	4	7	4	9.3		Carboxyethyl [R432]
P35754	Glutaredoxin-1 OS=Homo sapiens OX=9606 GN=GLRX PE=1 SV=2	40.096	36.7925	8	57	8	108.59		Carboxyethyl [K20]
O76003	Glutaredoxin-3 OS=Homo sapiens OX=9606 GN=GLRX3 PE=1 SV=2	178.919	57.6119	30	177	30	415.97		Carboxyethyl [K151; K253]
P00390	Glutathione reductase, mitochondrial OS=Homo sapiens OX=9606 GN=GSR PE=1 SV=2	168.361	53.8314	27	204	27	475.95	MG-H [R81; R82]
A0A0C4DFM0	Glutathione transferase zeta 1 (Maleylacetoacetate isomerase), isoform CRA_c OS=Homo sapiens OX=9606 GN=GSTZ1 PE=1 SV=1	53.521	39.3519	11	54	11	127.92		Carboxyethyl [R206]
P04406	Glyceraldehyde-3-phosphate dehydrogenase OS=Homo sapiens OX=9606 GN=GAPDH PE=1 SV=3	762.472	100	80	1215	11	3254.39	MG-H [R234]	Carboxyethyl [K215; K263]
A6NDG6	Glycerol-3-phosphate phosphatase OS=Homo sapiens OX=9606 GN=PGP PE=1 SV=1	92.702	47.352	15	102	15	267.58		Carboxyethyl [K300; K301]
Q92643	GPI-anchor transamidase OS=Homo sapiens OX=9606 GN=PIGK PE=1 SV=2	24.204	17.4684	6	27	6	19.74		Carboxyethyl [K360; K362]
Q96CN9	GRIP and coiled-coil domain-containing protein 1 OS=Homo sapiens OX=9606 GN=GCC1 PE=1 SV=1	18.027	10.3226	7	10	7	11.27		Carboxyethyl [R272]
Q8IWJ2	GRIP and coiled-coil domain-containing protein 2 OS=Homo sapiens OX=9606 GN=GCC2 PE=1 SV=4	105.629	21.5558	30	61	29	93.22		Carboxyethyl [R1669]
P62993	Growth factor receptor-bound protein 2 OS=Homo sapiens OX=9606 GN=GRB2 PE=1 SV=1	130.72	82.4885	25	125	25	306.07		Carboxyethyl [K124]
Q9HAV7	GrpE protein homolog 1, mitochondrial OS=Homo sapiens OX=9606 GN=GRPEL1 PE=1 SV=2	155.335	77.8802	24	182	24	434.53		Carboxyethyl [R204]
Q9BXW7	Haloacid dehalogenase-like hydrolase domain-containing 5 OS=Homo sapiens OX=9606 GN=HDHD5 PE=1 SV=1	58.665	29.5508	15	48	15	137.87		Carboxyethyl [R174; R175]
O94927	HAUS augmin-like complex subunit 5 OS=Homo sapiens OX=9606 GN=HAUS5 PE=1 SV=2	48.255	24.1706	12	40	12	78.6		Carboxyethyl [K77; R86; R88]
P34932	Heat shock 70 kDa protein 4 OS=Homo sapiens OX=9606 GN=HSPA4 PE=1 SV=4	585.236	80.8333	101	760	92	1938.71		Carboxyethyl [K356]
E9PM13	Heat shock cognate 71 kDa protein (Fragment) OS=Homo sapiens OX=9606 GN=HSPA8 PE=1 SV=8	155.082	70.6667	21	124	2	379.01		Carboxyethyl [K3]
P11142	Heat shock cognate 71 kDa protein OS=Homo sapiens OX=9606 GN=HSPA8 PE=1 SV=1	1073.88	82.8173	107	1677	63	4879.67	MG-H [R301; R311]	Carboxyethyl [K88; R301]
Q92598	Heat shock protein 105 kDa OS=Homo sapiens OX=9606 GN=HSPH1 PE=1 SV=1	431.367	67.9487	82	301	75	810.68		Carboxyethyl [K351; K430]
Q14568	Heat shock protein HSP 90-alpha A2 OS=Homo sapiens OX=9606 GN=HSP90AA2P PE=1 SV=2	101.737	45.1895	16	538	2	1501.21		Carboxyethyl [K147; K153]
P07900	Heat shock protein HSP 90-alpha OS=Homo sapiens OX=9606 GN=HSP90AA1 PE=1 SV=5	945.41	75.2732	105	1953	69	5432.07		Carboxyethyl [R299]
P08238	Heat shock protein HSP 90-beta OS=Homo sapiens OX=9606 GN=HSP90AB1 PE=1 SV=4	1090.96	88.674	122	2058	46	5714.25	MG-H [R177]	Carboxyethyl [K180; R291; R604]
P14317	Hematopoietic lineage cell-specific protein OS=Homo sapiens OX=9606 GN=HCLS1 PE=1 SV=3	361.37	71.8107	51	325	51	878.65	MG-H [R130]	Carboxyethyl [K133]
P31943	Heterogeneous nuclear ribonucleoprotein H OS=Homo sapiens OX=9606 GN=HNRNPH1 PE=1 SV=4	250.276	59.2428	34	415	10	1143.58		Carboxyethyl [R29]
P55795	Heterogeneous nuclear ribonucleoprotein H2 OS=Homo sapiens OX=9606 GN=HNRNPH2 PE=1 SV=1	128.861	52.1158	23	217	10	460.23		Carboxyethyl [R233]
P14866	Heterogeneous nuclear ribonucleoprotein L OS=Homo sapiens OX=9606 GN=HNRNPL PE=1 SV=2	446.414	79.4567	59	575	10	1673.9		Carboxyethyl [K475]
P52272	Heterogeneous nuclear ribonucleoprotein M OS=Homo sapiens OX=9606 GN=HNRNPM PE=1 SV=3	756.796	88.7671	112	1435	22	3197.81		Carboxyethyl [K388]
O60506	Heterogeneous nuclear ribonucleoprotein Q OS=Homo sapiens OX=9606 GN=SYNCRIP PE=1 SV=2	445.602	60.6742	57	549	3	1590.82		Carboxyethyl [K100]
O43390	Heterogeneous nuclear ribonucleoprotein R OS=Homo sapiens OX=9606 GN=HNRNPR PE=1 SV=1	261.049	54.8183	47	220	33	549.17		Carboxyethyl [K103]
Q00839	Heterogeneous nuclear ribonucleoprotein U OS=Homo sapiens OX=9606 GN=HNRNPU PE=1 SV=6	829.086	65.3333	101	947	4	2489.08	MG-H [R50; R727]	Carboxyethyl [R50; R733]
Q1KMD3	Heterogeneous nuclear ribonucleoprotein U-like protein 2 OS=Homo sapiens OX=9606 GN=HNRNPUL2 PE=1 SV=1	236.625	50.8701	46	248	46	550.37	MG-H [R494]	Carboxyethyl [R480]
B4DY08	Heterogeneous nuclear ribonucleoproteins C1/C2 OS=Homo sapiens OX=9606 GN=HNRNPC PE=1 SV=1	378.062	75.3472	52	483	3	1309.52	MG-H [R61]	Carboxyethyl [R138]
P07910	Heterogeneous nuclear ribonucleoproteins C1/C2 OS=Homo sapiens OX=9606 GN=HNRNPC PE=1 SV=4	365.925	67.3203	53	511	4	1336.52	MG-H [R61]	Carboxyethyl [R151]
Q9BW72	HIG1 domain family member 2A, mitochondrial OS=Homo sapiens OX=9606 GN=HIGD2A PE=1 SV=1	11.237	50	5	8	5	8.41		Carboxyethyl [R80]
A0A024R4E5	High density lipoprotein binding protein (Vigilin), isoform CRA_a OS=Homo sapiens OX=9606 GN=HDLBP PE=1 SV=1	307.69	44.7161	60	212	60	459.52	MG-H [R188]	Carboxyethyl [K197; K202]
O00479	High mobility group nucleosome-binding domain-containing protein 4 OS=Homo sapiens OX=9606 GN=HMGN4 PE=1 SV=3	34.722	58.8889	6	46	5	57.28	MG-H [R73]
P09429	High mobility group protein B1 OS=Homo sapiens OX=9606 GN=HMGB1 PE=1 SV=3	467.828	71.6279	47	727	25	1911.77	MG-H [R110]	Carboxyethyl [K128; K141]
P26583	High mobility group protein B2 OS=Homo sapiens OX=9606 GN=HMGB2 PE=1 SV=2	364.052	80.8612	44	500	30	1190.54	MG-H [R110]
Q9BX68	Histidine triad nucleotide-binding protein 2, mitochondrial OS=Homo sapiens OX=9606 GN=HINT2 PE=1 SV=1	31.303	44.7853	6	25	6	56.52		Carboxyethyl [K42]
O95251	Histone acetyltransferase KAT7 OS=Homo sapiens OX=9606 GN=KAT7 PE=1 SV=1	51.597	25.6956	14	41	13	79.09		Carboxyethyl [K524]
Q02539	Histone H1.1 OS=Homo sapiens OX=9606 GN=H1-1 PE=1 SV=3	171.19	26.9767	21	215	2	616.11	MG-H [R57]	Carboxyethyl [R57]
Q96KK5	Histone H2A type 1-H OS=Homo sapiens OX=9606 GN=HIST1H2AH PE=1 SV=3	127.763	78.125	18	428	2	933.4	MG-H [R21]
Q99878	Histone H2A type 1-J OS=Homo sapiens OX=9606 GN=H2AC14 PE=1 SV=3	129.824	78.125	17	432	2	959.47	MG-H [R21]
Q8IUE6	Histone H2A type 2-B OS=Homo sapiens OX=9606 GN=HIST2H2AB PE=1 SV=3	60.567	67.6923	12	195	4	354.2	MG-H [R21]
Q16777	Histone H2A type 2-C OS=Homo sapiens OX=9606 GN=HIST2H2AC PE=1 SV=4	93.301	78.2946	15	388	3	820.76	MG-H [R21]
Q7L7L0	Histone H2A type 3 OS=Homo sapiens OX=9606 GN=HIST3H2A PE=1 SV=3	129.856	78.4615	17	366	5	840.24	MG-H [R21]	Carboxyethyl [K126; K130]
P16104	Histone H2AX OS=Homo sapiens OX=9606 GN=H2AX PE=1 SV=2	59.31	53.1469	10	200	2	384.54	MG-H [R21]
P33778	Histone H2B type 1-B OS=Homo sapiens OX=9606 GN=HIST1H2BB PE=1 SV=2	269.17	87.3016	27	730	2	1470.42	MG-H [R80; R93]	Carboxyethyl [R80; R93; K109; K117; K121; K126]
P58876	Histone H2B type 1-D OS=Homo sapiens OX=9606 GN=HIST1H2BD PE=1 SV=2	295.888	84.127	27	771	2	1549.11	MG-H [R34; R80; R93]	Carboxyethyl [R80; R93; K109; K117; K121; K126]
P58876	Histone H2B type 1-D OS=Homo sapiens OX=9606 GN=HIST1H2BD PE=1 SV=2	202.104	80.1587	28	263	2	583.59	MG-H [R93]	Carboxyethyl [R93; K109]
O60814	Histone H2B type 1-K OS=Homo sapiens OX=9606 GN=H2BC12 PE=1 SV=3	189.763	87.3016	28	589	5	1176.86		Carboxyethyl [K6]
O60814	Histone H2B type 1-K OS=Homo sapiens OX=9606 GN=H2BC12 PE=1 SV=3	257.377	87.3016	27	656	5	1352.77	MG-H [R34; R80; R93]	Carboxyethyl [K6; R80; R93; K117]
O60814	Histone H2B type 1-K OS=Homo sapiens OX=9606 GN=H2BC12 PE=1 SV=3	195.843	87.3016	31	255	6	546.07	MG-H [R93]	Carboxyethyl [K6; R93]
Q99879	Histone H2B type 1-M OS=Homo sapiens OX=9606 GN=H2BC14 PE=1 SV=3	304.021	87.3016	28	778	3	1585	MG-H [R34; R80; R93]	Carboxyethyl [R80; R93; K109; K117; K121; K126]
Q99879	Histone H2B type 1-M OS=Homo sapiens OX=9606 GN=H2BC14 PE=1 SV=3	213.003	84.127	29	270	3	605.74	MG-H [R93]	Carboxyethyl [R93; K109]
Q5QNW6	Histone H2B type 2-F OS=Homo sapiens OX=9606 GN=HIST2H2BF PE=1 SV=3	298.904	87.3016	27	766	2	1537.35	MG-H [R34; R80; R93]	Carboxyethyl [R80; R93; K109; K117; K121; K126]
Q5QNW6	Histone H2B type 2-F OS=Homo sapiens OX=9606 GN=HIST2H2BF PE=1 SV=3	220.369	87.3016	30	272	4	604.51	MG-H [R93]	Carboxyethyl [R93; K109]
Q5TEC6	Histone H3 OS=Homo sapiens OX=9606 GN=H3-2 PE=1 SV=1	107.064	69.8529	22	310	2	812.82	MG-H [R43]
P62805	Histone H4 OS=Homo sapiens OX=9606 GN=H4C1 PE=1 SV=2	253.229	74.7573	26	635	26	1668.57		Carboxyethyl [K80]
Q8NEZ4	Histone-lysine N-methyltransferase 2C OS=Homo sapiens OX=9606 GN=KMT2C PE=1 SV=3	6.748	0.733048	3	12	2	3.98	MG-H [R1279]
O14686	Histone-lysine N-methyltransferase 2D OS=Homo sapiens OX=9606 GN=KMT2D PE=1 SV=2	31.03	2.97995	12	27	11	31.96	MG-H [R1693]
Q96KQ7	Histone-lysine N-methyltransferase EHMT2 OS=Homo sapiens OX=9606 GN=EHMT2 PE=1 SV=3	61.579	17.1901	15	50	15	89.87		Carboxyethyl [R371]
Q9BZ95	Histone-lysine N-methyltransferase NSD3 OS=Homo sapiens OX=9606 GN=NSD3 PE=1 SV=1	29.051	6.75017	9	15	8	21.9		Carboxyethyl [K477]
O15047	Histone-lysine N-methyltransferase SETD1A OS=Homo sapiens OX=9606 GN=SETD1A PE=1 SV=3	32.021	8.67018	11	21	10	38.09		Carboxyethyl [R689]
A0A140T9I0	HLA class I histocompatibility antigen, A alpha chain (Fragment) OS=Homo sapiens OX=9606 GN=HLA-A PE=1 SV=1	227.187	76.1644	37	179	17	468.15		Carboxyethyl [R243]
A0A140T913	HLA class I histocompatibility antigen, A alpha chain OS=Homo sapiens OX=9606 GN=HLA-A PE=1 SV=1	302.879	73.0458	38	343	18	959.27		Carboxyethyl [R89; R243]
P01889	HLA class I histocompatibility antigen, B alpha chain OS=Homo sapiens OX=9606 GN=HLA-B PE=1 SV=3	127.999	40.884	18	151	5	415.71		Carboxyethyl [R243; R263]
A2BF26	HLA class I histocompatibility antigen, C alpha chain OS=Homo sapiens OX=9606 GN=HLA-C PE=1 SV=1	104.319	35.5164	17	94	3	269.35		Carboxyethyl [R243]
P79483	HLA class II histocompatibility antigen, DR beta 3 chain OS=Homo sapiens OX=9606 GN=HLA-DRB3 PE=1 SV=1	57.317	37.9699	9	40	2	124.96		Carboxyethyl [R218]
A0A140T958	HLA class II histocompatibility antigen, DRB1 beta chain (Fragment) OS=Homo sapiens OX=9606 GN=HLA-DRB1 PE=1 SV=1	189.709	52.8	25	247	15	704.71		Carboxyethyl [R118]
Q9NSC5	Homer protein homolog 3 OS=Homo sapiens OX=9606 GN=HOMER3 PE=1 SV=2	12.77	12.4654	4	7	3	3.7	MG-H [R355]
A6NEM2	Host cell factor 1 OS=Homo sapiens OX=9606 GN=HCFC1 PE=1 SV=2	329.447	34.4712	75	372	3	827.18		Carboxyethyl [K2021]
P50502	Hsc70-interacting protein OS=Homo sapiens OX=9606 GN=ST13 PE=1 SV=2	210.532	61.7886	38	256	38	627.02		Carboxyethyl [K5]
S4R3N1	HSPE1-MOB4 readthrough OS=Homo sapiens OX=9606 GN=HSPE1-MOB4 PE=3 SV=1	177.455	68.5824	26	255	10	674.97	MG-H [R7]
P23083	Immunoglobulin heavy variable 1-2 OS=Homo sapiens OX=9606 GN=IGHV1-2 PE=1 SV=2	15.883	37.6068	3	6	3	11	MG-H [R6]	Carboxyethyl [K31]
O00629	Importin subunit alpha-3 OS=Homo sapiens OX=9606 GN=KPNA4 PE=1 SV=1	67.724	30.7102	16	65	11	151.32		Carboxyethyl [R29]
Q14164	Inhibitor of nuclear factor kappa-B kinase subunit epsilon OS=Homo sapiens OX=9606 GN=IKBKE PE=1 SV=1	14.209	7.68156	5	7	4	3.75	MG-H [R657]
Q96PE3	Inositol polyphosphate-4-phosphatase type I A OS=Homo sapiens OX=9606 GN=INPP4A PE=1 SV=1	10.677	3.99181	3	5	3	10.54		Carboxyethyl [K872; R885]
P14735	Insulin-degrading enzyme OS=Homo sapiens OX=9606 GN=IDE PE=1 SV=4	274.783	50.8342	56	258	56	589.94		Carboxyethyl [K643]
A0A494C0X7	Integrin beta OS=Homo sapiens OX=9606 GN=ITGB2 PE=1 SV=1	166.728	47.2042	38	190	37	441.19		Carboxyethyl [K362; R366; K379]
A0A0A0MTH3	Integrin-linked protein kinase OS=Homo sapiens OX=9606 GN=ILK PE=1 SV=1	99.258	39.7516	22	132	22	258.31		Carboxyethyl [K457]
Q9BYX4	Interferon-induced helicase C domain-containing protein 1 OS=Homo sapiens OX=9606 GN=IFIH1 PE=1 SV=3	79.923	22.0488	21	58	21	108.44		Carboxyethyl [K529; K537]
O00458	Interferon-related developmental regulator 1 OS=Homo sapiens OX=9606 GN=IFRD1 PE=1 SV=4	5.12	7.31707	2	3	2	2.03		Carboxyethyl [K94]
P18206-2	Isoform 1 of Vinculin OS=Homo sapiens OX=9606 GN=VCL	560.036	70.8255	98	655	81	1651.02		Carboxyethyl [K59]
O60716-3	Isoform 1AC of Catenin delta-1 OS=Homo sapiens OX=9606 GN=CTNND1	134.352	42.705	33	131	33	311.7		Carboxyethyl [R28]
Q9NVV5-2	Isoform 2 of Androgen-induced gene 1 protein OS=Homo sapiens OX=9606 GN=AIG1	11.368	15.5462	2	6	2	15.07		Carboxyethyl [K25]
Q676U5-2	Isoform 2 of Autophagy-related protein 16-1 OS=Homo sapiens OX=9606 GN=ATG16L1	35.59	19.5578	8	15	8	31.43		Carboxyethyl [R262; R266]
P28838-2	Isoform 2 of Cytosol aminopeptidase OS=Homo sapiens OX=9606 GN=LAP3	325.624	69.877	48	388	48	1063.17		Carboxyethyl [R91]
Q96AE4-2	Isoform 2 of Far upstream element-binding protein 1 OS=Homo sapiens OX=9606 GN=FUBP1	382.69	64.4717	57	520	2	1398.94		Carboxyethyl [R97; K195; K583]
Q9NVK5-2	Isoform 2 of FGFR1 oncogene partner 2 OS=Homo sapiens OX=9606 GN=FGFR1OP2	36.598	48.3721	8	22	8	53.27		Carboxyethyl [R39; K44]
P04075-2	Isoform 2 of Fructose-bisphosphate aldolase A OS=Homo sapiens OX=9606 GN=ALDOA	638.241	91.6268	83	875	2	2538.33		Carboxyethyl [K96; R97; K201; K284]
P00390-3	Isoform 2 of Glutathione reductase, mitochondrial OS=Homo sapiens OX=9606 GN=GSR	80.486	41.9878	22	80	22	150.31		Carboxyethyl [K265]
Q9HC38-2	Isoform 2 of Glyoxalase domain-containing protein 4 OS=Homo sapiens OX=9606 GN=GLOD4	165.821	70.8054	35	203	35	485.8		Carboxyethyl [K293; K295]
O43390-2	Isoform 2 of Heterogeneous nuclear ribonucleoprotein R OS=Homo sapiens OX=9606 GN=HNRNPR	409.72	58.9623	54	439	4	1151.27		Carboxyethyl [K103]
Q00839-2	Isoform 2 of Heterogeneous nuclear ribonucleoprotein U OS=Homo sapiens OX=9606 GN=HNRNPU	802.696	65.7568	100	970	3	2529.32	MG-H [R50; R708]	Carboxyethyl [R50; R714]
Q5VZF2-2	Isoform 2 of Muscleblind-like protein 2 OS=Homo sapiens OX=9606 GN=MBNL2	44.403	16.3488	9	66	2	132.36		Carboxyethyl [K230; K232]
P62937-2	Isoform 2 of Peptidyl-prolyl cis-trans isomerase A OS=Homo sapiens OX=9606 GN=PPIA	173.65	100	19	270	2	740.07	MG-H [R9; R84]	Carboxyethyl [K16; K22; R84]
Q96P11-2	Isoform 2 of Probable 28S rRNA (cytosine-C(5))-methyltransferase OS=Homo sapiens OX=9606 GN=NSUN5	139.389	49.5708	25	117	25	295.94		Carboxyethyl [K249]
P36873-2	Isoform 2 of Serine/threonine-protein phosphatase PP1-gamma catalytic subunit OS=Homo sapiens OX=9606 GN=PPP1CC	103.467	53.4125	21	94	3	233.75	MG-H [R96]	Carboxyethyl [K113]
Q96B97-2	Isoform 2 of SH3 domain-containing kinase-binding protein 1 OS=Homo sapiens OX=9606 GN=SH3KBP1	244.708	73.0892	43	211	2	443.82		Carboxyethyl [K448]
Q01082-3	Isoform 2 of Spectrin beta chain, non-erythrocytic 1 OS=Homo sapiens OX=9606 GN=SPTBN1	662.433	55.3132	121	379	5	1026.38	MG-H [R1257; R1262]	Carboxyethyl [K1259; K1266]
P60174-1	Isoform 2 of Triosephosphate isomerase OS=Homo sapiens OX=9606 GN=TPI1	309.039	95.5823	48	431	19	1160.94	MG-H [R18]	Carboxyethyl [R5; K14; R18]
O95218-2	Isoform 2 of Zinc finger Ran-binding domain-containing protein 2 OS=Homo sapiens OX=9606 GN=ZRANB2	63.611	43.75	15	89	15	191.98	MG-H [R272; R283]	Carboxyethyl [R285]
P15170-3	Isoform 3 of Eukaryotic peptide chain release factor GTP-binding subunit ERF3A OS=Homo sapiens OX=9606 GN=GSPT1	171.43	49.6075	35	136	35	362.25		Carboxyethyl [K392]
P61978-3	Isoform 3 of Heterogeneous nuclear ribonucleoprotein K OS=Homo sapiens OX=9606 GN=HNRNPK	362.605	72.9545	53	647	53	1606.7	MG-H [R22]	Carboxyethyl [K21; R22]
O43390-3	Isoform 3 of Heterogeneous nuclear ribonucleoprotein R OS=Homo sapiens OX=9606 GN=HNRNPR	374.224	56.1345	50	408	3	1019.03		Carboxyethyl [K103]
P46736-3	Isoform 3 of Lys-63-specific deubiquitinase BRCC36 OS=Homo sapiens OX=9606 GN=BRCC3	66.677	47.2603	13	55	13	152.07		Carboxyethyl [R107; R114]
Q13330-3	Isoform 3 of Metastasis-associated protein MTA1 OS=Homo sapiens OX=9606 GN=MTA1	181.147	58.3095	42	131	37	321.69		Carboxyethyl [R230]
P35658-3	Isoform 3 of Nuclear pore complex protein Nup214 OS=Homo sapiens OX=9606 GN=NUP214	289.682	29.89	58	283	2	697.29	MG-H [R651]	Carboxyethyl [R1339]
P06748-3	Isoform 3 of Nucleophosmin OS=Homo sapiens OX=9606 GN=NPM1	394.45	74.9035	40	632	2	1490.7	MG-H [R142]
Q92925-3	Isoform 3 of SWI/SNF-related matrix-associated actin-dependent regulator of chromatin subfamily D member 2 OS=Homo sapiens OX=9606 GN=SMARCD2	82.549	48.0331	17	41	16	103.91	MG-H [R4]
O43670-4	Isoform 4 of BUB3-interacting and GLEBS motif-containing protein ZNF207 OS=Homo sapiens OX=9606 GN=ZNF207	85.798	34.6154	21	115	21	247.63		Carboxyethyl [R251]
Q86VP1-4	Isoform 4 of Tax1-binding protein 1 OS=Homo sapiens OX=9606 GN=TAX1BP1	3.735	4.91525	2	3	2	2.01		Carboxyethyl [K2]
Q13428-4	Isoform 4 of Treacle protein OS=Homo sapiens OX=9606 GN=TCOF1	241.979	33.4646	56	146	6	372		Carboxyethyl [K732]
P06753-4	Isoform 4 of Tropomyosin alpha-3 chain OS=Homo sapiens OX=9606 GN=TPM3	310.451	83.4008	43	374	2	1036.98		Carboxyethyl [K177]
Q86VF2-5	Isoform 5 of Immunoglobulin-like and fibronectin type III domain-containing protein 1 OS=Homo sapiens OX=9606 GN=IGFN1	2.988	1.07875	2	4	2	5.71		Carboxyethyl [K2157]
P98175-5	Isoform 5 of RNA-binding protein 10 OS=Homo sapiens OX=9606 GN=RBM10	218.752	47.3367	46	223	43	533.27	MG-H [R236]
Q9Y6M7-7	Isoform 7 of Sodium bicarbonate cotransporter 3 OS=Homo sapiens OX=9606 GN=SLC4A7	43.098	8.73709	10	24	10	49.97	MG-H [R11]
P51608-2	Isoform B of Methyl-CpG-binding protein 2 OS=Homo sapiens OX=9606 GN=MECP2	12.779	12.8514	4	10	4	9.22		Carboxyethyl [R20]
P14618-2	Isoform M1 of Pyruvate kinase PKM OS=Homo sapiens OX=9606 GN=PKM	623.364	91.1488	85	1269	4	3114.02	MG-H [R376]	Carboxyethyl [K305; R516]
Q8NFY9	Kelch repeat and BTB domain-containing protein 8 OS=Homo sapiens OX=9606 GN=KBTBD8 PE=1 SV=2	67.491	36.6057	17	67	17	121.76		Carboxyethyl [K178]
P35908	Keratin, type II cytoskeletal 2 epidermal OS=Homo sapiens OX=9606 GN=KRT2 PE=1 SV=2	128.772	45.0704	25	43	21	100.72	MG-H [R34]	Carboxyethyl [R20]
Q07666	KH domain-containing, RNA-binding, signal transduction-associated protein 1 OS=Homo sapiens OX=9606 GN=KHDRBS1 PE=1 SV=1	164.331	46.0497	34	313	33	639.21		Carboxyethyl [K134]
Q969R8	KICSTOR complex protein ITFG2 OS=Homo sapiens OX=9606 GN=ITFG2 PE=1 SV=1	7.55	7.15884	3	6	3	0	MG-H [R2]
A0A2R8Y5H9	Kinase suppressor of Ras 1 OS=Homo sapiens OX=9606 GN=KSR1 PE=1 SV=1	51.318	18.1034	15	45	15	69.22		Carboxyethyl [R689; K697]
Q15058	Kinesin-like protein KIF14 OS=Homo sapiens OX=9606 GN=KIF14 PE=1 SV=1	38.325	7.22087	11	21	11	31.72		Carboxyethyl [R1465]
A0A0C4DFL7	Lanosterol 14-alpha demethylase OS=Homo sapiens OX=9606 GN=CYP51A1 PE=1 SV=1	73.286	38.1139	19	59	19	116.99	MG-H [R431]
Q14847	LIM and SH3 domain protein 1 OS=Homo sapiens OX=9606 GN=LASP1 PE=1 SV=2	172.796	74.3295	27	145	27	357.82		Carboxyethyl [K42]
E9PP16	Liprin-beta-2 OS=Homo sapiens OX=9606 GN=PPFIBP2 PE=1 SV=1	36.986	18.9415	10	16	10	32.25		Carboxyethyl [K92]
P00338	L-lactate dehydrogenase A chain OS=Homo sapiens OX=9606 GN=LDHA PE=1 SV=2	322.524	78.6145	45	551	42	1332.45	MG-H [R106]
Q96KB5	Lymphokine-activated killer T-cell-originated protein kinase OS=Homo sapiens OX=9606 GN=PBK PE=1 SV=3	100.235	49.6894	23	123	23	299.81		Carboxyethyl [K90]
Q9Y2K7	Lysine-specific demethylase 2A OS=Homo sapiens OX=9606 GN=KDM2A PE=1 SV=3	80.482	22.117	22	64	22	127.5		Carboxyethyl [K505]
P29375	Lysine-specific demethylase 5A OS=Homo sapiens OX=9606 GN=KDM5A PE=1 SV=3	36.176	9.23077	11	19	11	22.22		Carboxyethyl [R1467]
R4GMQ1	Lysine-specific histone demethylase OS=Homo sapiens OX=9606 GN=KDM1A PE=1 SV=2	156.112	45.2214	38	155	38	307.67		Carboxyethyl [R844]
P14174	Macrophage migration inhibitory factor OS=Homo sapiens OX=9606 GN=MIF PE=1 SV=4	84.445	73.913	15	257	15	589.73	MG-H [R12]
Q14764	Major vault protein OS=Homo sapiens OX=9606 GN=MVP PE=1 SV=4	52.218	25.084	16	32	16	69.88	MG-H [R621]	Carboxyethyl [R600; K612]
G3V5T0	Maleylacetoacetate isomerase OS=Homo sapiens OX=9606 GN=GSTZ1 PE=1 SV=1	33.315	24.7525	7	27	7	67.54		Carboxyethyl [R192]
Q9NS73	MAP3K12-binding inhibitory protein 1 OS=Homo sapiens OX=9606 GN=MBIP PE=1 SV=2	16.247	18.8953	5	10	5	14.02		Carboxyethyl [R225]
A8MXP9	Matrin-3 OS=Homo sapiens OX=9606 GN=MATR3 PE=1 SV=1	353.967	61.4525	80	331	80	737.69	MG-H [R530]	Carboxyethyl [K532; K852]
Q9Y6X3	MAU2 chromatid cohesion factor homolog OS=Homo sapiens OX=9606 GN=MAU2 PE=1 SV=2	18.871	11.093	6	12	6	22.15		Carboxyethyl [R199; K200]
Q15648	Mediator of RNA polymerase II transcription subunit 1 OS=Homo sapiens OX=9606 GN=MED1 PE=1 SV=4	110.315	25.1739	28	95	28	201.95		Carboxyethyl [K919]
Q96RQ3	Methylcrotonoyl-CoA carboxylase subunit alpha, mitochondrial OS=Homo sapiens OX=9606 GN=MCCC1 PE=1 SV=3	185.388	45.6552	31	163	31	495.76	MG-H [R299]	Carboxyethyl [K295; K300]
Q02252	Methylmalonate-semialdehyde dehydrogenase [acylating], mitochondrial OS=Homo sapiens OX=9606 GN=ALDH6A1 PE=1 SV=2	50.019	31.7757	17	41	17	83.39	MG-H [R107]
Q8N6Q8	Methyltransferase-like protein 25 OS=Homo sapiens OX=9606 GN=METTL25 PE=2 SV=2	8.144	4.47761	2	3	2	3		Carboxyethyl [K536; K538]
Q66K74	Microtubule-associated protein 1S OS=Homo sapiens OX=9606 GN=MAP1S PE=1 SV=2	68.276	22.1907	18	67	18	107.46	MG-H [R392]
Q9H019	Mitochondrial fission regulator 1-like OS=Homo sapiens OX=9606 GN=MTFR1L PE=1 SV=2	16.323	14.3836	4	12	4	22.5		Carboxyethyl [R127]
Q9BT17	Mitochondrial ribosome-associated GTPase 1 OS=Homo sapiens OX=9606 GN=MTG1 PE=1 SV=2	9.38	16.4671	5	7	5	8.01	MG-H [R138]	Carboxyethyl [R135]
B8ZZ87	Mitotic-spindle organizing protein 2B OS=Homo sapiens OX=9606 GN=MZT2B PE=1 SV=1	12.496	23.3945	3	7	3	16.33	MG-H [R29]	Carboxyethyl [R28]
Q9BYG3	MKI67 FHA domain-interacting nucleolar phosphoprotein OS=Homo sapiens OX=9606 GN=NIFK PE=1 SV=1	88.58	50.1706	20	64	20	144.39		Carboxyethyl [K100]
P26038	Moesin OS=Homo sapiens OX=9606 GN=MSN PE=1 SV=3	662.714	75.7366	95	727	65	1911.99	MG-H [R273]	Carboxyethyl [R273; R381]
Q96T58	Msx2-interacting protein OS=Homo sapiens OX=9606 GN=SPEN PE=1 SV=1	124.867	10.6987	34	86	33	132.46		Carboxyethyl [K2066]
A0A0A0MQX8	Muscleblind-like protein 1 OS=Homo sapiens OX=9606 GN=MBNL1 PE=1 SV=1	87.625	42.75	20	138	12	299.98		Carboxyethyl [K233; K235]
Q15773	Myeloid leukemia factor 2 OS=Homo sapiens OX=9606 GN=MLF2 PE=1 SV=1	8.363	7.66129	3	7	3	10.57	MG-H [R204]
Q969H8	Myeloid-derived growth factor OS=Homo sapiens OX=9606 GN=MYDGF PE=1 SV=1	84.265	58.9595	14	101	14	275.36		Carboxyethyl [R130]
A0A499FIJ6	Myocardin-related transcription factor A OS=Homo sapiens OX=9606 GN=MRTFA PE=1 SV=1	11.607	5.33463	5	10	5	8.62		Carboxyethyl [K451]
F8W1R7	Myosin light polypeptide 6 OS=Homo sapiens OX=9606 GN=MYL6 PE=1 SV=1	106.781	69.6552	14	88	9	278.24		Carboxyethyl [K81]
Q9UKX3	Myosin-13 OS=Homo sapiens OX=9606 GN=MYH13 PE=2 SV=2	9.302	1.90918	4	23	3	44.84		Carboxyethyl [K567; K1264]
Q7Z406	Myosin-14 OS=Homo sapiens OX=9606 GN=MYH14 PE=1 SV=2	60.253	7.36842	16	102	2	191.63	MG-H [R1067]
P35579	Myosin-9 OS=Homo sapiens OX=9606 GN=MYH9 PE=1 SV=4	1641.94	70.102	228	1468	193	4084.64	MG-H [R272]	Carboxyethyl [K1441]
E7EQ69	N-alpha-acetyltransferase 50 OS=Homo sapiens OX=9606 GN=NAA50 PE=1 SV=1	91.618	73.8095	21	91	21	214.69	MG-H [R4]	Carboxyethyl [K2; K16; K154]
P20929	Nebulin OS=Homo sapiens OX=9606 GN=NEB PE=1 SV=5	3.516	0.359874	2	3	2	4.32		Carboxyethyl [K1706]
A0A5H1ZRP4	Negative elongation factor B OS=Homo sapiens OX=9606 GN=NELFB PE=1 SV=1	49.924	15.6051	12	51	12	87.13		Carboxyethyl [R21]
Q09666	Neuroblast differentiation-associated protein AHNAK OS=Homo sapiens OX=9606 GN=AHNAK PE=1 SV=2	210.875	32.5806	63	210	63	346.51		Carboxyethyl [K1333; K2463; K3785]
Q86UT6	NLR family member X1 OS=Homo sapiens OX=9606 GN=NLRX1 PE=1 SV=1	4.213	2.66667	2	2	2	2.53		Carboxyethyl [K517; K520]
P05114	Non-histone chromosomal protein HMG-14 OS=Homo sapiens OX=9606 GN=HMGN1 PE=1 SV=3	65.99	73	12	84	12	183.56	MG-H [R23]	Carboxyethyl [K82]
Q15233	Non-POU domain-containing octamer-binding protein OS=Homo sapiens OX=9606 GN=NONO PE=1 SV=4	579.535	87.8981	99	810	95	1889.18	MG-H [R434]
A8CG34	Nuclear envelope pore membrane protein POM 121C OS=Homo sapiens OX=9606 GN=POM121C PE=1 SV=3	35.361	14.3206	12	24	5	39.4		Carboxyethyl [R239; R242; R251]
P49790	Nuclear pore complex protein Nup153 OS=Homo sapiens OX=9606 GN=NUP153 PE=1 SV=2	313.296	46.6441	65	318	65	815.64		Carboxyethyl [K263]
H7BY16	Nucleolin (Fragment) OS=Homo sapiens OX=9606 GN=NCL PE=1 SV=8	367.886	84.1216	46	835	2	2191.02		Carboxyethyl [K264]
P19338	Nucleolin OS=Homo sapiens OX=9606 GN=NCL PE=1 SV=3	470.293	59.5775	72	492	31	1246.99		Carboxyethyl [K79; K513; K639]
P06748	Nucleophosmin OS=Homo sapiens OX=9606 GN=NPM1 PE=1 SV=2	478.889	77.8912	51	770	13	1846.45	MG-H [R142]
C9JYA1	Nucleoporin NUP42 (Fragment) OS=Homo sapiens OX=9606 GN=NUP42 PE=1 SV=1	39.805	31.954	10	29	10	67.62		Carboxyethyl [R32]
Q9NX40	OCIA domain-containing protein 1 OS=Homo sapiens OX=9606 GN=OCIAD1 PE=1 SV=1	102.298	54.6939	19	105	19	231.7		Carboxyethyl [R223; R228]
Q96G74	OTU domain-containing protein 5 OS=Homo sapiens OX=9606 GN=OTUD5 PE=1 SV=1	48.548	29.5972	10	40	10	109.9		Carboxyethyl [R60]
Q5BJF6	Outer dense fiber protein 2 OS=Homo sapiens OX=9606 GN=ODF2 PE=1 SV=1	10.968	6.03136	4	4	4	4.35	MG-H [R753]
Q9BXB5	Oxysterol-binding protein-related protein 10 OS=Homo sapiens OX=9606 GN=OSBPL10 PE=1 SV=2	43.145	16.7539	8	40	7	116.78		Carboxyethyl [K560; K562]
Q9UKJ1	Paired immunoglobulin-like type 2 receptor alpha OS=Homo sapiens OX=9606 GN=PILRA PE=1 SV=3	13.09	16.8317	4	15	4	38.16		Carboxyethyl [K302]
Q9UL41	Paraneoplastic antigen Ma3 OS=Homo sapiens OX=9606 GN=PNMA3 PE=2 SV=3	4.181	4.75162	2	9	2	7.25	MG-H [R108]
P62937	Peptidyl-prolyl cis-trans isomerase A OS=Homo sapiens OX=9606 GN=PPIA PE=1 SV=2	337.5	100	36	553	18	1402.79	MG-H [R55; R69; R144]	Carboxyethyl [R55; R69; K82; R144]
P23284	Peptidyl-prolyl cis-trans isomerase B OS=Homo sapiens OX=9606 GN=PPIB PE=1 SV=2	258.693	75	31	289	31	819.08		Carboxyethyl [K204; K209]
Q9UNP9	Peptidyl-prolyl cis-trans isomerase E OS=Homo sapiens OX=9606 GN=PPIE PE=1 SV=1	76.944	55.4817	16	70	15	159.25		Carboxyethyl [K218]
Q02790	Peptidyl-prolyl cis-trans isomerase FKBP4 OS=Homo sapiens OX=9606 GN=FKBP4 PE=1 SV=3	546.649	86.2745	66	552	66	1514.08	MG-H [R373]	Carboxyethyl [K280]
A0A5H1ZRS1	Pericentriolar material 1 protein OS=Homo sapiens OX=9606 GN=PCM1 PE=1 SV=1	258.526	31.1012	60	232	49	526.4	MG-H [R87]
Q06830	Peroxiredoxin-1 OS=Homo sapiens OX=9606 GN=PRDX1 PE=1 SV=1	424.145	95.9799	51	730	45	1923.71		Carboxyethyl [K168; K178]
P32119	Peroxiredoxin-2 OS=Homo sapiens OX=9606 GN=PRDX2 PE=1 SV=5	188.098	81.3131	29	283	26	658.78	MG-H [R7; R139]	Carboxyethyl [R7]
Q92576	PHD finger protein 3 OS=Homo sapiens OX=9606 GN=PHF3 PE=1 SV=3	102.294	13.7322	27	100	27	210.23		Carboxyethyl [K550; K554; K557]
Q9NSD9	Phenylalanine--tRNA ligase beta subunit OS=Homo sapiens OX=9606 GN=FARSB PE=1 SV=3	120.104	43.6333	30	136	30	328.17	MG-H [R71]	Carboxyethyl [K64]
Q8WWQ0	PH-interacting protein OS=Homo sapiens OX=9606 GN=PHIP PE=1 SV=2	71.681	10.9281	16	47	16	128.81		Carboxyethyl [K1760]
A0A3B3ISI3	Phosphatidylinositide phosphatase SAC2 OS=Homo sapiens OX=9606 GN=INPP5F PE=1 SV=1	5.21	2.81124	3	3	3	0		Carboxyethyl [K738]
F8W9P4	Phosphatidylinositol 4,5-bisphosphate 3-kinase catalytic subunit OS=Homo sapiens OX=9606 GN=PIK3CD PE=1 SV=1	33.428	11.1423	13	25	13	27.36		Carboxyethyl [K1037]
A0A494C0G1	Phosphoacetylglucosamine mutase OS=Homo sapiens OX=9606 GN=PGM3 PE=1 SV=1	73.07	39.521	18	79	18	198.02	MG-H [R418]	Carboxyethyl [K403]
P00558	Phosphoglycerate kinase 1 OS=Homo sapiens OX=9606 GN=PGK1 PE=1 SV=3	476.868	88.2494	63	555	55	1481		Carboxyethyl [K41]
Q8NEL9	Phospholipase DDHD1 OS=Homo sapiens OX=9606 GN=DDHD1 PE=1 SV=2	26.237	10.3333	8	27	8	43.7		Carboxyethyl [R512]
O15067	Phosphoribosylformylglycinamidine synthase OS=Homo sapiens OX=9606 GN=PFAS PE=1 SV=4	457.474	57.7728	88	615	88	1504.66		Carboxyethyl [K677]
Q14651	Plastin-1 OS=Homo sapiens OX=9606 GN=PLS1 PE=1 SV=2	71.311	28.7758	16	56	7	107.4		Carboxyethyl [K545; R566]
P13796	Plastin-2 OS=Homo sapiens OX=9606 GN=LCP1 PE=1 SV=6	578.699	83.7321	87	979	73	2493.85	MG-H [R357; R596; R626]	Carboxyethyl [R596]
Q15365	Poly(rC)-binding protein 1 OS=Homo sapiens OX=9606 GN=PCBP1 PE=1 SV=2	223.873	81.1798	31	334	24	954.62		Carboxyethyl [R325]
P11940	Polyadenylate-binding protein 1 OS=Homo sapiens OX=9606 GN=PABPC1 PE=1 SV=2	525.107	77.8302	89	638	28	1613.27		Carboxyethyl [R506; K625]
Q9H074	Polyadenylate-binding protein-interacting protein 1 OS=Homo sapiens OX=9606 GN=PAIP1 PE=1 SV=1	35.014	27.5574	11	26	4	50.77		Carboxyethyl [R21; R80; R83]
Q8IXJ9	Polycomb group protein ASXL1 OS=Homo sapiens OX=9606 GN=ASXL1 PE=1 SV=4	3.513	2.40104	2	3	2	2.79	MG-H [R1068]	Carboxyethyl [R1051; R1055]
Q8TCS8	Polyribonucleotide nucleotidyltransferase 1, mitochondrial OS=Homo sapiens OX=9606 GN=PNPT1 PE=1 SV=2	220.333	46.1047	45	235	45	516.71		Carboxyethyl [R761]
A5A3E0	POTE ankyrin domain family member F OS=Homo sapiens OX=9606 GN=POTEF PE=1 SV=2	174.174	10.3256	16	443	2	1177.55	MG-H [R728; R737; R954; R956]	Carboxyethyl [R728; R737; K813; R816; K938]
P26196	Probable ATP-dependent RNA helicase DDX6 OS=Homo sapiens OX=9606 GN=DDX6 PE=1 SV=2	145.984	55.2795	26	155	26	426.16	MG-H [R5]
A0A2R8Y5P7	Probable histidine--tRNA ligase, mitochondrial OS=Homo sapiens OX=9606 GN=HARS2 PE=1 SV=1	76.864	37.5	18	109	10	188.12		Carboxyethyl [R491]
Q9Y4C8	Probable RNA-binding protein 19 OS=Homo sapiens OX=9606 GN=RBM19 PE=1 SV=3	105.493	28.125	26	93	26	169.19		Carboxyethyl [R3; K14]
Q53EL6	Programmed cell death protein 4 OS=Homo sapiens OX=9606 GN=PDCD4 PE=1 SV=2	88.272	36.6738	19	87	19	208.68		Carboxyethyl [R292]
P35232	Prohibitin OS=Homo sapiens OX=9606 GN=PHB PE=1 SV=1	166.196	75.7353	31	272	31	708.61	MG-H [R35]
Q9UQ80	Proliferation-associated protein 2G4 OS=Homo sapiens OX=9606 GN=PA2G4 PE=1 SV=3	401.17	92.3858	62	515	62	1268.71		Carboxyethyl [K158; K172]
O14511	Pro-neuregulin-2, membrane-bound isoform OS=Homo sapiens OX=9606 GN=NRG2 PE=1 SV=1	3.672	2.70588	2	3	2	3.83		Carboxyethyl [K166]
Q9BRP4	Proteasomal ATPase-associated factor 1 OS=Homo sapiens OX=9606 GN=PAAF1 PE=1 SV=2	40.004	28.3163	11	61	11	129.4		Carboxyethyl [K262]
J3KN16	Proteasome adapter and scaffold protein ECM29 OS=Homo sapiens OX=9606 GN=ECPAS PE=1 SV=1	225.42	24.7397	50	233	50	490.84	MG-H [R162; R165; R168]
P25787	Proteasome subunit alpha type-2 OS=Homo sapiens OX=9606 GN=PSMA2 PE=1 SV=2	136.445	76.0684	26	207	26	572.33		Carboxyethyl [R113]
P28072	Proteasome subunit beta type-6 OS=Homo sapiens OX=9606 GN=PSMB6 PE=1 SV=4	36.304	38.9121	9	63	9	143.15		Carboxyethyl [R79]
P28062	Proteasome subunit beta type-8 OS=Homo sapiens OX=9606 GN=PSMB8 PE=1 SV=3	134.374	55.7971	19	127	19	368.74		Carboxyethyl [R230]
Q8TD16	Protein bicaudal D homolog 2 OS=Homo sapiens OX=9606 GN=BICD2 PE=1 SV=1	70.05	26.0922	17	52	15	85.41		Carboxyethyl [R72; K79]
Q9Y570	Protein phosphatase methylesterase 1 OS=Homo sapiens OX=9606 GN=PPME1 PE=1 SV=3	64.562	54.6632	19	84	19	210.24	MG-H [R113]
E9PD50	Protein SMG7 OS=Homo sapiens OX=9606 GN=SMG7 PE=1 SV=1	48.498	13.5043	16	63	16	104.45		Carboxyethyl [K272]
A0A2R8YH03	Protein TASOR 2 OS=Homo sapiens OX=9606 GN=TASOR2 PE=1 SV=1	8.406	1.89036	4	6	4	2.01		Carboxyethyl [R227]
A0A1B0GUS7	Protein unc-13 homolog B OS=Homo sapiens OX=9606 GN=UNC13B PE=1 SV=1	2.576	0.62212	2	2	2	2.44		Carboxyethyl [K1767; K1770]
B9EGQ5	Protein Wiz OS=Homo sapiens OX=9606 GN=WIZ PE=1 SV=1	78.936	29.2067	20	62	20	134.23		Carboxyethyl [K358]
Q99497	Protein/nucleic acid deglycase DJ-1 OS=Homo sapiens OX=9606 GN=PARK7 PE=1 SV=2	314.066	97.3545	45	427	20	1252.35		Carboxyethyl [K175]
P00491	Purine nucleoside phosphorylase OS=Homo sapiens OX=9606 GN=PNP PE=1 SV=2	160.473	69.8962	26	227	26	627.9	MG-H [R148]
Q9BYX7	Putative beta-actin-like protein 3 OS=Homo sapiens OX=9606 GN=POTEKP PE=5 SV=1	150.004	29.0667	12	331	2	1015.7	MG-H [R254; R256]	Carboxyethyl [K113; R116; K359]
Q58FF8	Putative heat shock protein HSP 90-beta 2 OS=Homo sapiens OX=9606 GN=HSP90AB2P PE=1 SV=2	161.311	33.5958	20	202	2	593.68		Carboxyethyl [K323; K324]
P11177	Pyruvate dehydrogenase E1 component subunit beta, mitochondrial OS=Homo sapiens OX=9606 GN=PDHB PE=1 SV=3	131.105	62.9526	25	161	25	443.74		Carboxyethyl [K258]
P14618	Pyruvate kinase PKM OS=Homo sapiens OX=9606 GN=PKM PE=1 SV=4	648.309	96.6102	88	1332	7	3290.01	MG-H [R376]	Carboxyethyl [K305; R516]
P50395	Rab GDP dissociation inhibitor beta OS=Homo sapiens OX=9606 GN=GDI2 PE=1 SV=2	365.939	75.5056	55	375	43	1018.21		Carboxyethyl [K348]
H0YFN7	RAB6A-GEF complex partner protein 1 (Fragment) OS=Homo sapiens OX=9606 GN=RIC1 PE=1 SV=1	4.18	1.44487	2	2	2	0		Carboxyethyl [K651]
A0A2R8Y5S7	Radixin OS=Homo sapiens OX=9606 GN=RDX PE=1 SV=1	293.283	57.4576	46	305	21	695.89	MG-H [R273]	Carboxyethyl [R273]
O43504	Ragulator complex protein LAMTOR5 OS=Homo sapiens OX=9606 GN=LAMTOR5 PE=1 SV=1	36.214	83.5165	6	31	6	102.26		Carboxyethyl [K78]
P46060	Ran GTPase-activating protein 1 OS=Homo sapiens OX=9606 GN=RANGAP1 PE=1 SV=1	252.286	52.4702	42	277	42	807.17		Carboxyethyl [K524]
A0A5F9ZHG7	Rap guanine nucleotide exchange factor 6 OS=Homo sapiens OX=9606 GN=RAPGEF6 PE=4 SV=1	51.263	14.2857	14	32	13	62.39		Carboxyethyl [K753]
E7END7	Ras-related protein Rab-1A OS=Homo sapiens OX=9606 GN=RAB1A PE=1 SV=1	77.551	59.5376	12	78	6	171.95	MG-H [R30]	Carboxyethyl [R82]
A0A494C0Z5	Ras-related protein Rab-33B OS=Homo sapiens OX=9606 GN=RAB33B PE=1 SV=1	27.945	23.1047	7	27	4	58.48	MG-H [R129]	Carboxyethyl [K131]
P51151	Ras-related protein Rab-9A OS=Homo sapiens OX=9606 GN=RAB9A PE=1 SV=1	24.329	42.7861	6	23	6	47.27		Carboxyethyl [K112]
P63244	Receptor of activated protein C kinase 1 OS=Homo sapiens OX=9606 GN=RACK1 PE=1 SV=3	291.501	92.7445	39	358	39	954.71		Carboxyethyl [K130]
P41440	Reduced folate transporter OS=Homo sapiens OX=9606 GN=SLC19A1 PE=1 SV=3	15.696	12.5212	5	18	5	28.56	MG-H [R519]
Q9NS28	Regulator of G-protein signaling 18 OS=Homo sapiens OX=9606 GN=RGS18 PE=1 SV=1	15.449	21.7021	4	7	4	9.71		Carboxyethyl [K71]
P35244	Replication protein A 14 kDa subunit OS=Homo sapiens OX=9606 GN=RPA3 PE=1 SV=1	30.36	59.5041	7	30	7	65.91		Carboxyethyl [K33; K39]
P52565	Rho GDP-dissociation inhibitor 1 OS=Homo sapiens OX=9606 GN=ARHGDIA PE=1 SV=3	177.951	75	23	145	23	412.37		Carboxyethyl [K33]
Q8N4T4	Rho guanine nucleotide exchange factor 39 OS=Homo sapiens OX=9606 GN=ARHGEF39 PE=1 SV=1	9.773	13.1343	3	8	3	10.14		Carboxyethyl [R185]
O75116	Rho-associated protein kinase 2 OS=Homo sapiens OX=9606 GN=ROCK2 PE=1 SV=4	62.77	17.5793	22	44	17	64.51		Carboxyethyl [K739; R744; K747; K749]
Q8N0T1	Ribosomal biogenesis factor OS=Homo sapiens OX=9606 GN=RBIS PE=1 SV=4	16.004	31	4	9	4	12.89		Carboxyethyl [K46]
Q92979	Ribosomal RNA small subunit methyltransferase NEP1 OS=Homo sapiens OX=9606 GN=EMG1 PE=1 SV=4	82.829	67.623	17	108	17	238.76	MG-H [R187]
Q96E39	RNA binding motif protein, X-linked-like-1 OS=Homo sapiens OX=9606 GN=RBMXL1 PE=1 SV=1	187.974	59.2308	34	266	4	566.09		Carboxyethyl [R49]
Q08J23	RNA cytosine C(5)-methyltransferase NSUN2 OS=Homo sapiens OX=9606 GN=NSUN2 PE=1 SV=2	321.945	67.4055	58	368	58	934.85		Carboxyethyl [K586]
P55199	RNA polymerase II elongation factor ELL OS=Homo sapiens OX=9606 GN=ELL PE=1 SV=1	34.715	21.4171	13	34	13	37.43		Carboxyethyl [K231]
P38159	RNA-binding motif protein, X chromosome OS=Homo sapiens OX=9606 GN=RBMX PE=1 SV=3	258.893	69.0537	44	342	14	693.08		Carboxyethyl [R49]
Q9Y388	RNA-binding motif protein, X-linked 2 OS=Homo sapiens OX=9606 GN=RBMX2 PE=1 SV=2	21.605	22.0497	7	20	7	47.48		Carboxyethyl [K8]
Q96EV2	RNA-binding protein 33 OS=Homo sapiens OX=9606 GN=RBM33 PE=1 SV=3	74.962	20.5983	16	64	16	158.15		Carboxyethyl [K793]
A2A2V2	RNA-binding protein 34 (Fragment) OS=Homo sapiens OX=9606 GN=RBM34 PE=1 SV=1	72.192	41.9118	17	58	2	132.5		Carboxyethyl [K197]
P35637	RNA-binding protein FUS OS=Homo sapiens OX=9606 GN=FUS PE=1 SV=1	176.939	33.8403	30	189	25	536.64		Carboxyethyl [K357]
Q9Y3I0	RNA-splicing ligase RtcB homolog OS=Homo sapiens OX=9606 GN=RTCB PE=1 SV=1	276.325	68.3168	52	355	52	929.46		Carboxyethyl [K496]
Q9HC36	rRNA methyltransferase 3, mitochondrial OS=Homo sapiens OX=9606 GN=MRM3 PE=1 SV=2	60.448	33.3333	16	83	16	153.59		Carboxyethyl [K51]
A0A0X1KG73	Ryanodine receptor 3 OS=Homo sapiens OX=9606 GN=RYR3 PE=1 SV=1	3.724	0.677757	2	2	2	0		Carboxyethyl [K1836; K1842]
P16615	Sarcoplasmic/endoplasmic reticulum calcium ATPase 2 OS=Homo sapiens OX=9606 GN=ATP2A2 PE=1 SV=1	268.318	36.8522	48	312	40	740.29		Carboxyethyl [R164; R619]
P57772	Selenocysteine-specific elongation factor OS=Homo sapiens OX=9606 GN=EEFSEC PE=1 SV=4	80.409	36.5772	19	75	19	166.05		Carboxyethyl [K166; K169]
Q9BRL6	Serine/arginine-rich splicing factor 8 OS=Homo sapiens OX=9606 GN=SRSF8 PE=1 SV=1	25.968	28.0142	7	42	5	83.53		Carboxyethyl [K17]
J3KP15	Serine/arginine-rich-splicing factor 2 (Fragment) OS=Homo sapiens OX=9606 GN=SRSF2 PE=1 SV=8	135.251	72.1805	16	182	14	507.32	MG-H [R5]
Q8N1F8	Serine/threonine-protein kinase 11-interacting protein OS=Homo sapiens OX=9606 GN=STK11IP PE=1 SV=4	44.565	12.1324	13	41	13	78.9		Carboxyethyl [R579]
Q96Q15	Serine/threonine-protein kinase SMG1 OS=Homo sapiens OX=9606 GN=SMG1 PE=1 SV=3	84.582	8.13985	25	40	25	51.85		Carboxyethyl [K3590]
Q96QC0	Serine/threonine-protein phosphatase 1 regulatory subunit 10 OS=Homo sapiens OX=9606 GN=PPP1R10 PE=1 SV=1	92.652	26.1702	22	93	22	220.41	MG-H [R435]	Carboxyethyl [K434]
O15084	Serine/threonine-protein phosphatase 6 regulatory ankyrin repeat subunit A OS=Homo sapiens OX=9606 GN=ANKRD28 PE=1 SV=5	149.901	28.3951	24	96	22	277.51		Carboxyethyl [K367; R368]
P62136	Serine/threonine-protein phosphatase PP1-alpha catalytic subunit OS=Homo sapiens OX=9606 GN=PPP1CA PE=1 SV=1	125.85	61.2121	25	107	7	256.91	MG-H [R96]	Carboxyethyl [K113]
P62140	Serine/threonine-protein phosphatase PP1-beta catalytic subunit OS=Homo sapiens OX=9606 GN=PPP1CB PE=1 SV=3	138.459	52.2936	22	168	8	376.96		Carboxyethyl [K25; K112]
Q8IYR2	SET and MYND domain-containing protein 4 OS=Homo sapiens OX=9606 GN=SMYD4 PE=2 SV=3	5.007	2.8607	2	2	2	1.86	MG-H [R148]	Carboxyethyl [K149]
Q5T123	SH3 domain-binding glutamic acid-rich-like protein 3 OS=Homo sapiens OX=9606 GN=SH3BGRL3 PE=1 SV=1	36.761	60.2273	7	38	7	91.27		Carboxyethyl [R5]
A0A087WYR0	Signal recognition particle 19 kDa protein OS=Homo sapiens OX=9606 GN=SRP19 PE=1 SV=1	59.869	71.6667	10	33	10	106.99		Carboxyethyl [R14]
O75886	Signal transducing adapter molecule 2 OS=Homo sapiens OX=9606 GN=STAM2 PE=1 SV=1	23.237	12.5714	6	16	4	32.62		Carboxyethyl [K165]
Q9NTI5	Sister chromatid cohesion protein PDS5 homolog B OS=Homo sapiens OX=9606 GN=PDS5B PE=1 SV=1	230.77	34.5543	51	144	45	292.59		Carboxyethyl [K497]
P14678	Small nuclear ribonucleoprotein-associated proteins B and B' OS=Homo sapiens OX=9606 GN=SNRPB PE=1 SV=2	85.802	44.1667	16	135	16	331.6		Carboxyethyl [R108]
Q96NL6	Sodium channel and clathrin linker 1 OS=Homo sapiens OX=9606 GN=SCLT1 PE=1 SV=2	4.874	3.34302	2	5	2	5.07	MG-H [R458]	Carboxyethyl [K460]
P05023	Sodium/potassium-transporting ATPase subunit alpha-1 OS=Homo sapiens OX=9606 GN=ATP1A1 PE=1 SV=1	395.644	48.8759	64	465	52	1244.56	MG-H [R940; R941]
Q8TEQ0	Sorting nexin-29 OS=Homo sapiens OX=9606 GN=SNX29 PE=1 SV=3	11.012	8.97909	5	7	5	9.34		Carboxyethyl [R785]
Q13813	Spectrin alpha chain, non-erythrocytic 1 OS=Homo sapiens OX=9606 GN=SPTAN1 PE=1 SV=3	807.222	47.4919	140	681	140	1841.42	MG-H [R1225; R1237]
Q01082	Spectrin beta chain, non-erythrocytic 1 OS=Homo sapiens OX=9606 GN=SPTBN1 PE=1 SV=2	691.947	52.7496	126	411	10	1122.55	MG-H [R1270; R1275]	Carboxyethyl [K1272; K1279]
P19623	Spermidine synthase OS=Homo sapiens OX=9606 GN=SRM PE=1 SV=1	171.852	52.9801	22	201	22	607.31		Carboxyethyl [R285]
O75533	Splicing factor 3B subunit 1 OS=Homo sapiens OX=9606 GN=SF3B1 PE=1 SV=3	532.584	54.8313	89	458	89	1189.13	MG-H [R334; R337]	Carboxyethyl [K22; K335]
H0YEX5	Splicing factor 3B subunit 2 (Fragment) OS=Homo sapiens OX=9606 GN=SF3B2 PE=1 SV=1	118.541	54.9206	19	129	2	374.24		Carboxyethyl [K191]
P23246	Splicing factor, proline- and glutamine-rich OS=Homo sapiens OX=9606 GN=SFPQ PE=1 SV=2	627.68	69.5898	91	931	88	2351.87	MG-H [R44; R296; R298]	Carboxyethyl [R44; R430]
P16949	Stathmin OS=Homo sapiens OX=9606 GN=STMN1 PE=1 SV=3	232.313	98.6577	39	425	39	1024.22		Carboxyethyl [K13; R14]
Q5K651	Sterile alpha motif domain-containing protein 9 OS=Homo sapiens OX=9606 GN=SAMD9 PE=1 SV=1	19.339	4.27942	7	13	7	17.78		Carboxyethyl [K1519]
P38646	Stress-70 protein, mitochondrial OS=Homo sapiens OX=9606 GN=HSPA9 PE=1 SV=2	569.251	73.0486	85	599	84	1859.71	MG-H [R360; R361]	Carboxyethyl [K187]
Q9HCN8	Stromal cell-derived factor 2-like protein 1 OS=Homo sapiens OX=9606 GN=SDF2L1 PE=1 SV=2	73.072	64.2534	13	72	13	199.01		Carboxyethyl [R161]
Q13586	Stromal interaction molecule 1 OS=Homo sapiens OX=9606 GN=STIM1 PE=1 SV=3	255.572	57.5182	38	165	38	427.56		Carboxyethyl [K333]
Q8WU79	Stromal membrane-associated protein 2 OS=Homo sapiens OX=9606 GN=SMAP2 PE=1 SV=1	50.392	26.8065	11	47	10	110.76	MG-H [R134]
O95347	Structural maintenance of chromosomes protein 2 OS=Homo sapiens OX=9606 GN=SMC2 PE=1 SV=2	292.776	45.5305	63	187	63	435.68		Carboxyethyl [K422; K424; K682]
Q9UQE7	Structural maintenance of chromosomes protein 3 OS=Homo sapiens OX=9606 GN=SMC3 PE=1 SV=2	455.056	52.8348	75	391	75	1029.21	MG-H [R295]
Q9UH99	SUN domain-containing protein 2 OS=Homo sapiens OX=9606 GN=SUN2 PE=1 SV=3	51.871	18.689	11	47	10	82.21	MG-H [R486]
Q9NQ55	Suppressor of SWI4 1 homolog OS=Homo sapiens OX=9606 GN=PPAN PE=2 SV=1	64.843	36.1522	15	41	15	81.95		Carboxyethyl [K90]
Q7Z422	SUZ domain-containing protein 1 OS=Homo sapiens OX=9606 GN=SZRD1 PE=1 SV=1	75.311	65.1316	14	76	14	184.32		Carboxyethyl [R130; R137]
Q9P0W2	SWI/SNF-related matrix-associated actin-dependent regulator of chromatin subfamily E member 1-related OS=Homo sapiens OX=9606 GN=HMG20B PE=1 SV=1	31.445	28.7066	9	19	9	35.27		Carboxyethyl [R118]
Q6SJ96	TATA box-binding protein-like protein 2 OS=Homo sapiens OX=9606 GN=TBPL2 PE=2 SV=1	5.452	6.66667	2	5	2	1.8		Carboxyethyl [K370]
Q92804	TATA-binding protein-associated factor 2N OS=Homo sapiens OX=9606 GN=TAF15 PE=1 SV=1	146.845	36.1486	26	382	21	787.04		Carboxyethyl [K306]
P78371	T-complex protein 1 subunit beta OS=Homo sapiens OX=9606 GN=CCT2 PE=1 SV=4	368.025	78.3178	60	344	60	923.4		Carboxyethyl [K50]
P48643	T-complex protein 1 subunit epsilon OS=Homo sapiens OX=9606 GN=CCT5 PE=1 SV=1	575.642	79.8521	77	670	76	1745.01		Carboxyethyl [K170; K226]
P50990	T-complex protein 1 subunit theta OS=Homo sapiens OX=9606 GN=CCT8 PE=1 SV=4	578.651	78.8321	76	729	8	2089.66		Carboxyethyl [K400]
Q5UIP0	Telomere-associated protein RIF1 OS=Homo sapiens OX=9606 GN=RIF1 PE=1 SV=2	154.657	19.5793	38	72	38	167.1		Carboxyethyl [K1958; K1962]
O95881	Thioredoxin domain-containing protein 12 OS=Homo sapiens OX=9606 GN=TXNDC12 PE=1 SV=1	73.052	59.3023	13	72	13	169.46	MG-H [R157]	Carboxyethyl [K152]
P10599	Thioredoxin OS=Homo sapiens OX=9606 GN=TXN PE=1 SV=3	99.048	62.8571	15	147	15	302.86		Carboxyethyl [K39]
Q86V81	THO complex subunit 4 OS=Homo sapiens OX=9606 GN=ALYREF PE=1 SV=3	103.647	54.8638	16	116	16	305.06	MG-H [R190]
Q15643	Thyroid receptor-interacting protein 11 OS=Homo sapiens OX=9606 GN=TRIP11 PE=1 SV=3	26.014	5.05306	8	17	8	31.87		Carboxyethyl [K219; K1887]
Q8WZ42	Titin OS=Homo sapiens OX=9606 GN=TTN PE=1 SV=4	4.949	0.0669578	3	13	2	8.18		Carboxyethyl [R34252]
Q9UKE5	TRAF2 and NCK-interacting protein kinase OS=Homo sapiens OX=9606 GN=TNIK PE=1 SV=1	282.068	44.3382	56	286	41	698.96		Carboxyethyl [K617]
P37837	Transaldolase OS=Homo sapiens OX=9606 GN=TALDO1 PE=1 SV=2	228.884	64.6884	33	220	33	546.18		Carboxyethyl [K286]
P51532	Transcription activator BRG1 OS=Homo sapiens OX=9606 GN=SMARCA4 PE=1 SV=2	268.722	32.1797	54	280	35	680.51	MG-H [R1200; R1203]
D6R992	Transcription factor RelB OS=Homo sapiens OX=9606 GN=RELB PE=1 SV=1	26.196	14.4097	7	30	6	24.7		Carboxyethyl [R238]
Q13263	Transcription intermediary factor 1-beta OS=Homo sapiens OX=9606 GN=TRIM28 PE=1 SV=5	472.784	73.5329	72	612	34	1541.93	MG-H [R32]
P46100	Transcriptional regulator ATRX OS=Homo sapiens OX=9606 GN=ATRX PE=1 SV=5	23.068	4.6549	8	12	8	21.37		Carboxyethyl [K956; K967]
P62995	Transformer-2 protein homolog beta OS=Homo sapiens OX=9606 GN=TRA2B PE=1 SV=1	130.242	54.1667	29	155	23	337.54		Carboxyethyl [R198]
P37802	Transgelin-2 OS=Homo sapiens OX=9606 GN=TAGLN2 PE=1 SV=3	270.598	76.3819	32	287	32	958.31		Carboxyethyl [R4; K20]
E9PSI1	Transmembrane 9 superfamily member OS=Homo sapiens OX=9606 PE=3 SV=1	86.074	20.9816	21	75	20	172.07	MG-H [R296]
Q9BVK6	Transmembrane emp24 domain-containing protein 9 OS=Homo sapiens OX=9606 GN=TMED9 PE=1 SV=2	123.788	42.5532	19	113	18	395.11		Carboxyethyl [R73]
E7ETY2	Treacle protein OS=Homo sapiens OX=9606 GN=TCOF1 PE=1 SV=1	225.088	32.0565	52	131	2	334.84		Carboxyethyl [K732]
H9KVB4	Trinucleotide repeat-containing gene 18 protein OS=Homo sapiens OX=9606 GN=TNRC18 PE=1 SV=1	3.982	1.14555	2	4	2	4.33		Carboxyethyl [R1931]
Q3LXA3	Triokinase/FMN cyclase OS=Homo sapiens OX=9606 GN=TKFC PE=1 SV=2	109.022	33.5652	22	109	22	251.88	MG-H [R39]
Q5VZU9	Tripeptidyl-peptidase 2 OS=Homo sapiens OX=9606 GN=TPP2 PE=1 SV=1	488.864	60.5388	85	578	2	1365.58	MG-H [R312]	Carboxyethyl [R300; K997]
O75962	Triple functional domain protein OS=Homo sapiens OX=9606 GN=TRIO PE=1 SV=2	9.421	2.09881	4	6	2	5.13	MG-H [R1688; R1699]
Q9NXH9	tRNA (guanine(26)-N(2))-dimethyltransferase OS=Homo sapiens OX=9606 GN=TRMT1 PE=1 SV=1	84.67	33.9909	19	99	19	187.96		Carboxyethyl [K361]
F8VWV9	Tubulin alpha-1B chain (Fragment) OS=Homo sapiens OX=9606 GN=TUBA1B PE=1 SV=1	115.315	91.358	14	148	2	566.83		Carboxyethyl [K5]
P68363	Tubulin alpha-1B chain OS=Homo sapiens OX=9606 GN=TUBA1B PE=1 SV=1	532.07	81.153	61	944	4	2804.08	MG-H [R84]	Carboxyethyl [R84; R390; R422]
Q9BQE3	Tubulin alpha-1C chain OS=Homo sapiens OX=9606 GN=TUBA1C PE=1 SV=1	503.474	81.069	60	833	4	2414.31	MG-H [R84]	Carboxyethyl [R84; K304; R308; R390; R422]
P68366	Tubulin alpha-4A chain OS=Homo sapiens OX=9606 GN=TUBA4A PE=1 SV=1	456.449	70.0893	55	852	13	2589.33		Carboxyethyl [R390; R422]
Q5ST81	Tubulin beta chain OS=Homo sapiens OX=9606 GN=TUBB PE=1 SV=1	235.471	66.6667	40	474	2	1031.47	MG-H [R204; R318]	Carboxyethyl [R5; R204]
Q13885	Tubulin beta-2A chain OS=Homo sapiens OX=9606 GN=TUBB2A PE=1 SV=1	313.913	61.7978	44	885	4	1976.94	MG-H [R276; R282; R390]	Carboxyethyl [R276; R282]
Q13509	Tubulin beta-3 chain OS=Homo sapiens OX=9606 GN=TUBB3 PE=1 SV=2	198.079	41.7778	30	490	5	1115.91	MG-H [R46; R390]
P68371	Tubulin beta-4B chain OS=Homo sapiens OX=9606 GN=TUBB4B PE=1 SV=1	403.954	71.4607	52	1071	3	2490.53	MG-H [R276; R282; R390]	Carboxyethyl [R276; R282]
P42680	Tyrosine-protein kinase Tec OS=Homo sapiens OX=9606 GN=TEC PE=1 SV=2	3.603	3.01109	2	2	2	0	MG-H [R262]	Carboxyethyl [R273]
P54577	Tyrosine--tRNA ligase, cytoplasmic OS=Homo sapiens OX=9606 GN=YARS1 PE=1 SV=4	507.242	79.1667	76	619	76	1708.95		Carboxyethyl [K147]
Q6ZU65	Ubinuclein-2 OS=Homo sapiens OX=9606 GN=UBN2 PE=1 SV=2	5.56	1.48478	2	6	2	10.87		Carboxyethyl [K333]
P62068	Ubiquitin carboxyl-terminal hydrolase 46 OS=Homo sapiens OX=9606 GN=USP46 PE=1 SV=1	4.488	7.9235	2	5	2	5.45		Carboxyethyl [R4; K21]
P45974	Ubiquitin carboxyl-terminal hydrolase 5 OS=Homo sapiens OX=9606 GN=USP5 PE=1 SV=2	244.095	43.3566	49	300	46	766.72	MG-H [R68]	Carboxyethyl [K470]
P62979	Ubiquitin-40S ribosomal protein S27a OS=Homo sapiens OX=9606 GN=RPS27A PE=1 SV=2	144.319	81.4103	23	184	15	440.31		Carboxyethyl [K152]
P61088	Ubiquitin-conjugating enzyme E2 N OS=Homo sapiens OX=9606 GN=UBE2N PE=1 SV=1	108.154	71.7105	22	190	22	463.67		Carboxyethyl [K94]
P49427	Ubiquitin-conjugating enzyme E2 R1 OS=Homo sapiens OX=9606 GN=CDC34 PE=1 SV=2	8.584	11.0169	3	10	2	12.25	MG-H [R3]
Q9Y3C8	Ubiquitin-fold modifier-conjugating enzyme 1 OS=Homo sapiens OX=9606 GN=UFC1 PE=1 SV=3	51.107	54.491	10	52	10	119.13		Carboxyethyl [K164]
Q04323	UBX domain-containing protein 1 OS=Homo sapiens OX=9606 GN=UBXN1 PE=1 SV=2	113.177	71.0438	22	131	22	260.91		Carboxyethyl [R145]
Q9NYU2	UDP-glucose:glycoprotein glucosyltransferase 1 OS=Homo sapiens OX=9606 GN=UGGT1 PE=1 SV=3	221.089	30.9325	46	198	46	419.17	MG-H [R1272]
Q16222	UDP-N-acetylhexosamine pyrophosphorylase OS=Homo sapiens OX=9606 GN=UAP1 PE=1 SV=3	116.024	50.3831	25	104	23	231.56		Carboxyethyl [K207]
A0A087WT57	Uncharacterized protein (Fragment) OS=Homo sapiens OX=9606 PE=4 SV=6	9.321	24.2604	3	8	2	11.77	MG-H [R77]	Carboxyethyl [R80]
Q5SNV9	Uncharacterized protein C1orf167 OS=Homo sapiens OX=9606 GN=C1orf167 PE=2 SV=2	4.441	1.3624	2	5	2	6.36		Carboxyethyl [R1086]
A0A0B4J2E5	Uncharacterized protein OS=Homo sapiens OX=9606 GN=LOC102724159 PE=1 SV=1	67.169	23.5038	18	78	18	137.96		Carboxyethyl [R661; K662; R690]
H3BNC9	Uncharacterized protein OS=Homo sapiens OX=9606 PE=3 SV=2	115.08	14.5548	19	174	19	423.36	MG-H [R496]
Q12965	Unconventional myosin-Ie OS=Homo sapiens OX=9606 GN=MYO1E PE=1 SV=2	83.216	25.361	22	50	22	102.36		Carboxyethyl [K510]
B0I1T2	Unconventional myosin-Ig OS=Homo sapiens OX=9606 GN=MYO1G PE=1 SV=2	96.862	27.5049	20	80	20	164.25	MG-H [R92; R94]	Carboxyethyl [K90]
A0A0J9YW50	Unconventional myosin-XVB OS=Homo sapiens OX=9606 GN=MYO15B PE=1 SV=1	3.487	1.55541	2	2	2	0		Carboxyethyl [R657; K889]
Q9H3H3	UPF0696 protein C11orf68 OS=Homo sapiens OX=9606 GN=C11orf68 PE=1 SV=3	41.325	46.9178	11	51	11	117.21	MG-H [R14]
P46939	Utrophin OS=Homo sapiens OX=9606 GN=UTRN PE=1 SV=2	90.96	9.5252	24	59	24	107.35		Carboxyethyl [K2782]
E5RG91	Vacuolar protein sorting-associated protein 37A OS=Homo sapiens OX=9606 GN=VPS37A PE=1 SV=1	6.376	9.14826	2	3	2	5.53	MG-H [R87]
P08670	Vimentin OS=Homo sapiens OX=9606 GN=VIM PE=1 SV=4	677.583	93.7768	88	984	83	2761.95	MG-H [R184]	Carboxyethyl [K223]
Q9Y277	Voltage-dependent anion-selective channel protein 3 OS=Homo sapiens OX=9606 GN=VDAC3 PE=1 SV=1	196.396	63.6042	24	191	23	561.3		Carboxyethyl [K63]
Q6P9F7	Volume-regulated anion channel subunit LRRC8B OS=Homo sapiens OX=9606 GN=LRRC8B PE=1 SV=2	6.224	4.85679	3	4	2	1.64		Carboxyethyl [K639]
Q92558	Wiskott-Aldrich syndrome protein family member 1 OS=Homo sapiens OX=9606 GN=WASF1 PE=1 SV=1	29.682	16.8157	8	24	8	64.84		Carboxyethyl [K86; R98; K99]
Q2TBF2	WSC domain-containing protein 2 OS=Homo sapiens OX=9606 GN=WSCD2 PE=2 SV=2	3.143	5.48673	2	4	2	7.45	MG-H [R227]	Carboxyethyl [R217; R226; K544; K551]
A0A494C165	Xaa-Pro dipeptidase (Fragment) OS=Homo sapiens OX=9606 GN=PEPD PE=1 SV=1	23.655	22.0307	9	15	9	22.3	MG-H [R26; R28]
P12956	X-ray repair cross-complementing protein 6 OS=Homo sapiens OX=9606 GN=XRCC6 PE=1 SV=2	333.815	58.1281	58	409	58	1043.23		Carboxyethyl [K591]
Q8NBI6	Xyloside xylosyltransferase 1 OS=Homo sapiens OX=9606 GN=XXYLT1 PE=1 SV=1	21.333	15.7761	5	21	5	56.19		Carboxyethyl [K87]
Q5T200	Zinc finger CCCH domain-containing protein 13 OS=Homo sapiens OX=9606 GN=ZC3H13 PE=1 SV=1	87.002	13.5492	24	97	24	189.56		Carboxyethyl [K283]
J3KNV1	Zinc finger protein 292 OS=Homo sapiens OX=9606 GN=ZNF292 PE=1 SV=1	4.212	1.3613	2	2	2	2.01		Carboxyethyl [R2021]
Q5VUA4	Zinc finger protein 318 OS=Homo sapiens OX=9606 GN=ZNF318 PE=1 SV=2	295.835	33.348	70	328	70	765.47		Carboxyethyl [K435]
Q96JM2	Zinc finger protein 462 OS=Homo sapiens OX=9606 GN=ZNF462 PE=1 SV=3	29.133	4.07023	10	18	10	27.27		Carboxyethyl [K1492; K1497]
Q96H40	Zinc finger protein 486 OS=Homo sapiens OX=9606 GN=ZNF486 PE=2 SV=4	3.335	5.61555	2	3	2	0		Carboxyethyl [R6]
Q92618	Zinc finger protein 516 OS=Homo sapiens OX=9606 GN=ZNF516 PE=1 SV=1	8.449	4.04127	3	9	2	17.36	MG-H [R834]	Carboxyethyl [R837]

## Sheet: OV90 (Parental)
Accession	Description	Sum PEP Score	Coverage [%]	# Peptides	# PSMs	# Unique Peptides	Score Sequest HT	MG-H (R) Positions	Carboxyethyl (K; R) Positions
Q04917	14-3-3 protein eta OS=Homo sapiens OX=9606 GN=YWHAH PE=1 SV=4	128.798	54.4715	20	222	16	552.7		Carboxyethyl [K28]
P31947	14-3-3 protein sigma OS=Homo sapiens OX=9606 GN=SFN PE=1 SV=1	119.308	62.5	19	291	16	550.39	MG-H [R148]
P63104	14-3-3 protein zeta/delta OS=Homo sapiens OX=9606 GN=YWHAZ PE=1 SV=1	319.315	78.3673	29	676	13	1856.53	MG-H [R127]	Carboxyethyl [K138]
A0A087X2I1	26S proteasome regulatory subunit 10B OS=Homo sapiens OX=9606 GN=PSMC6 PE=1 SV=1	103.857	45.4094	21	256	21	514.59		Carboxyethyl [R44; K48]
P82650	28S ribosomal protein S22, mitochondrial OS=Homo sapiens OX=9606 GN=MRPS22 PE=1 SV=1	91.048	39.4444	16	165	7	328.8		Carboxyethyl [K248]
P82675	28S ribosomal protein S5, mitochondrial OS=Homo sapiens OX=9606 GN=MRPS5 PE=1 SV=2	92.409	31.8605	15	128	15	283.98	MG-H [R274]
P39019	40S ribosomal protein S19 OS=Homo sapiens OX=9606 GN=RPS19 PE=1 SV=2	93.074	73.1034	17	436	17	731.03		Carboxyethyl [K111; K115]
P62701	40S ribosomal protein S4, X isoform OS=Homo sapiens OX=9606 GN=RPS4X PE=1 SV=2	167.157	57.7947	22	386	22	795.33		Carboxyethyl [R252]
Q92688	Acidic leucine-rich nuclear phosphoprotein 32 family member B OS=Homo sapiens OX=9606 GN=ANP32B PE=1 SV=1	68.273	25.498	12	181	7	365.25	MG-H [R75]
O15144	Actin-related protein 2/3 complex subunit 2 OS=Homo sapiens OX=9606 GN=ARPC2 PE=1 SV=1	126.169	39.3333	18	241	18	554.48		Carboxyethyl [K259]
P00568	Adenylate kinase isoenzyme 1 OS=Homo sapiens OX=9606 GN=AK1 PE=1 SV=3	64.139	54.6392	13	122	13	236.05	MG-H [R97]	Carboxyethyl [K88]
Q12802	A-kinase anchor protein 13 OS=Homo sapiens OX=9606 GN=AKAP13 PE=1 SV=2	156.339	19.8009	36	179	36	297.2	MG-H [R2678; R2682]	Carboxyethyl [R2674]
P40222	Alpha-taxilin OS=Homo sapiens OX=9606 GN=TXLNA PE=1 SV=3	167.269	56.4103	27	182	27	381.89		Carboxyethyl [R545]
G3V325	ATP5MF-PTCD1 readthrough OS=Homo sapiens OX=9606 GN=ATP5MF-PTCD1 PE=4 SV=1	21.207	11.3485	7	29	7	34.72		Carboxyethyl [K649]
F8WCU9	AT-rich interactive domain-containing protein 2 (Fragment) OS=Homo sapiens OX=9606 GN=ARID2 PE=1 SV=2	6.574	1.70261	3	5	3	6.15		Carboxyethyl [K229]
Q9NYF8	Bcl-2-associated transcription factor 1 OS=Homo sapiens OX=9606 GN=BCLAF1 PE=1 SV=2	187.463	35.6522	37	269	36	564.91		Carboxyethyl [K421]
Q53HL2	Borealin OS=Homo sapiens OX=9606 GN=CDCA8 PE=1 SV=2	7.984	10	3	7	3	6.23	MG-H [R268]
Q6P1N0	Coiled-coil and C2 domain-containing protein 1A OS=Homo sapiens OX=9606 GN=CC2D1A PE=1 SV=1	24.985	9.25342	8	21	7	27.74	MG-H [R903; R911]
Q9BUK0	Coiled-coil-helix-coiled-coil-helix domain-containing protein 7 OS=Homo sapiens OX=9606 GN=CHCHD7 PE=1 SV=1	4.59	32.9412	2	2	2	0	MG-H [R48; R49; R58]	Carboxyethyl [K60]
P78357	Contactin-associated protein 1 OS=Homo sapiens OX=9606 GN=CNTNAP1 PE=1 SV=1	16.26	6.21387	5	16	5	20.84	MG-H [R1187]
Q13098	COP9 signalosome complex subunit 1 OS=Homo sapiens OX=9606 GN=GPS1 PE=1 SV=4	116.77	31.5682	17	193	17	456.98		Carboxyethyl [R71]
O43175	D-3-phosphoglycerate dehydrogenase OS=Homo sapiens OX=9606 GN=PHGDH PE=1 SV=4	137.015	43.7148	24	248	24	578.54		Carboxyethyl [K308; K310]
B4DM58	Dihydrofolate reductase OS=Homo sapiens OX=9606 GN=DHFR PE=1 SV=1	6.154	18.6047	2	5	2	8.15		Carboxyethyl [R92]
Q5JUW8	Discs, large homolog 3 (Neuroendocrine-dlg, Drosophila), isoform CRA_b OS=Homo sapiens OX=9606 GN=DLG3 PE=1 SV=1	29.358	11.3074	7	36	5	65	MG-H [R308]	Carboxyethyl [R295]
P33991	DNA replication licensing factor MCM4 OS=Homo sapiens OX=9606 GN=MCM4 PE=1 SV=5	224.242	42.4102	35	366	35	851.23		Carboxyethyl [K719]
Q7Z6Z7	E3 ubiquitin-protein ligase HUWE1 OS=Homo sapiens OX=9606 GN=HUWE1 PE=1 SV=3	589.584	26.6118	105	970	96	2051.99	MG-H [R2162]
Q92791	Endoplasmic reticulum protein SC65 OS=Homo sapiens OX=9606 GN=P3H4 PE=1 SV=1	15.52	9.83982	4	31	4	60.93		Carboxyethyl [R310]
A0A0C4DGA2	Enoyl-CoA delta isomerase 2, mitochondrial OS=Homo sapiens OX=9606 GN=ECI2 PE=1 SV=1	51.011	26.0989	6	62	6	165.24		Carboxyethyl [K60]
O43414	ERI1 exoribonuclease 3 OS=Homo sapiens OX=9606 GN=ERI3 PE=1 SV=2	23.109	18.9911	5	46	5	74.27	MG-H [R326]
Q96KP1	Exocyst complex component 2 OS=Homo sapiens OX=9606 GN=EXOC2 PE=1 SV=1	75.404	22.8355	19	118	19	138.73		Carboxyethyl [K323]
O60645	Exocyst complex component 3 OS=Homo sapiens OX=9606 GN=EXOC3 PE=1 SV=3	59.94	19.4631	14	113	14	201.53		Carboxyethyl [R22]
P15311	Ezrin OS=Homo sapiens OX=9606 GN=EZR PE=1 SV=4	485.596	66.7235	70	1119	53	2714.65		Carboxyethyl [K209]
Q9BXW9	Fanconi anemia group D2 protein OS=Homo sapiens OX=9606 GN=FANCD2 PE=1 SV=2	26.031	6.40937	8	22	8	23.85		Carboxyethyl [R735]
P49327	Fatty acid synthase OS=Homo sapiens OX=9606 GN=FASN PE=1 SV=3	856.754	44.325	105	1786	104	4591.52		Carboxyethyl [R310]
Q96NE9	FERM domain-containing protein 6 OS=Homo sapiens OX=9606 GN=FRMD6 PE=1 SV=1	18.066	12.0579	5	10	5	12.34	MG-H [R126; R129]
Q14315	Filamin-C OS=Homo sapiens OX=9606 GN=FLNC PE=1 SV=3	421.836	30.6055	68	726	56	1859.93	MG-H [R1376]
P09972	Fructose-bisphosphate aldolase C OS=Homo sapiens OX=9606 GN=ALDOC PE=1 SV=2	135.392	60.4396	19	224	16	707.22		Carboxyethyl [K108; K111]
O00214	Galectin-8 OS=Homo sapiens OX=9606 GN=LGALS8 PE=1 SV=4	13.698	23.3438	5	17	5	10.34	MG-H [R59]	Carboxyethyl [R45]
Q16666	Gamma-interferon-inducible protein 16 OS=Homo sapiens OX=9606 GN=IFI16 PE=1 SV=3	60.204	22.0382	18	95	10	107.78		Carboxyethyl [K26]
Q6PCE3	Glucose 1,6-bisphosphate synthase OS=Homo sapiens OX=9606 GN=PGM2L1 PE=1 SV=3	5.779	3.21543	2	3	2	0	MG-H [R237]
K7EJ20	Glutathione peroxidase OS=Homo sapiens OX=9606 GN=GPX4 PE=1 SV=3	32.68	26.0331	5	57	5	134.1	MG-H [R151]	Carboxyethyl [R154]
P08238	Heat shock protein HSP 90-beta OS=Homo sapiens OX=9606 GN=HSP90AB1 PE=1 SV=4	887.532	72.6519	85	3714	31	9338.12	MG-H [R177]	Carboxyethyl [K180]
P51991	Heterogeneous nuclear ribonucleoprotein A3 OS=Homo sapiens OX=9606 GN=HNRNPA3 PE=1 SV=2	195.282	55.5556	24	234	4	645.48	MG-H [R143]	Carboxyethyl [K148; K151]
Q1KMD3	Heterogeneous nuclear ribonucleoprotein U-like protein 2 OS=Homo sapiens OX=9606 GN=HNRNPUL2 PE=1 SV=1	166.832	34.0027	24	257	24	525.38	MG-H [R494]	Carboxyethyl [R480]
Q09472	Histone acetyltransferase p300 OS=Homo sapiens OX=9606 GN=EP300 PE=1 SV=2	93.42	12.4689	25	122	14	184.15		Carboxyethyl [K1583; K1590]
Q02539	Histone H1.1 OS=Homo sapiens OX=9606 GN=H1-1 PE=1 SV=3	74.615	23.7209	9	131	2	373.31		Carboxyethyl [R57]
Q8WY36	HMG box transcription factor BBX OS=Homo sapiens OX=9606 GN=BBX PE=1 SV=1	12.987	5.63231	3	21	3	29.61		Carboxyethyl [R842]
P06213	Insulin receptor OS=Homo sapiens OX=9606 GN=INSR PE=1 SV=4	16.967	4.19682	6	22	4	16.2		Carboxyethyl [R481]
O95466-2	Isoform 2 of Formin-like protein 1 OS=Homo sapiens OX=9606 GN=FMNL1	34.45	11.5942	9	50	9	102.86		Carboxyethyl [R1073]
P51991-2	Isoform 2 of Heterogeneous nuclear ribonucleoprotein A3 OS=Homo sapiens OX=9606 GN=HNRNPA3	186.378	53.3708	22	231	2	651.91	MG-H [R121]	Carboxyethyl [K126; K129]
Q14318-2	Isoform 2 of Peptidyl-prolyl cis-trans isomerase FKBP8 OS=Homo sapiens OX=9606 GN=FKBP8	46.78	28.8136	10	61	10	146.02		Carboxyethyl [R218; R224; K225; R226]
P46934-4	Isoform 4 of E3 ubiquitin-protein ligase NEDD4 OS=Homo sapiens OX=9606 GN=NEDD4	100.091	26.3333	21	108	20	284.68	MG-H [R658]	Carboxyethyl [K650]
P06753-5	Isoform 5 of Tropomyosin alpha-3 chain OS=Homo sapiens OX=9606 GN=TPM3	375.332	82.2581	48	581	13	1587.11		Carboxyethyl [K177; K181]
Q9C035-5	Isoform Epsilon of Tripartite motif-containing protein 5 OS=Homo sapiens OX=9606 GN=TRIM5	11.866	22.8782	5	15	5	27.3		Carboxyethyl [R238]
P35527	Keratin, type I cytoskeletal 9 OS=Homo sapiens OX=9606 GN=KRT9 PE=1 SV=3	140.742	41.0915	20	135	20	357.37	MG-H [R261]
P04259	Keratin, type II cytoskeletal 6B OS=Homo sapiens OX=9606 GN=KRT6B PE=1 SV=5	62.851	18.9716	12	128	2	225.5		Carboxyethyl [R260; K271]
Q9BZD4	Kinetochore protein Nuf2 OS=Homo sapiens OX=9606 GN=NUF2 PE=1 SV=2	47.31	20.6897	11	72	11	161.2	MG-H [R307]	Carboxyethyl [K309]
Q9NPJ6	Mediator of RNA polymerase II transcription subunit 4 OS=Homo sapiens OX=9606 GN=MED4 PE=1 SV=1	9.966	20.7407	4	7	4	3.03	MG-H [R42]	Carboxyethyl [R27; R29]
Q9BQG0	Myb-binding protein 1A OS=Homo sapiens OX=9606 GN=MYBBP1A PE=1 SV=2	336.31	37.2741	53	509	53	1190.27	MG-H [R671]
Q7Z406	Myosin-14 OS=Homo sapiens OX=9606 GN=MYH14 PE=1 SV=2	271.146	31.2281	51	371	39	925.23	MG-H [R1067]
O14745	Na(+)/H(+) exchange regulatory cofactor NHE-RF1 OS=Homo sapiens OX=9606 GN=SLC9A3R1 PE=1 SV=4	173.317	68.9944	25	253	25	639.36		Carboxyethyl [K101]
A0A5F9ZHR3	Nesprin-1 OS=Homo sapiens OX=9606 GN=SYNE1 PE=1 SV=1	4.092	1.96629	2	7	2	7.35		Carboxyethyl [K21]
G3V5X4	Nesprin-2 OS=Homo sapiens OX=9606 GN=SYNE2 PE=1 SV=1	4.784	0.49868	2	4	2	6.69	MG-H [R5579]	Carboxyethyl [K5586]
Q96SB3	Neurabin-2 OS=Homo sapiens OX=9606 GN=PPP1R9B PE=1 SV=3	52.758	17.6255	11	63	11	116.01		Carboxyethyl [K58]
Q09666	Neuroblast differentiation-associated protein AHNAK OS=Homo sapiens OX=9606 GN=AHNAK PE=1 SV=2	3733.76	80.5263	436	6150	436	16453.7		Carboxyethyl [K1333; K1417; K2463; K4074]
Q7Z417	Nuclear fragile X mental retardation-interacting protein 2 OS=Homo sapiens OX=9606 GN=NUFIP2 PE=1 SV=1	124.848	41.1511	24	164	24	403.28		Carboxyethyl [K302; K307; K313; K314]
Q92621	Nuclear pore complex protein Nup205 OS=Homo sapiens OX=9606 GN=NUP205 PE=1 SV=3	184.036	22.2167	39	295	39	624.2		Carboxyethyl [R437]
Q9BZE4	Nucleolar GTP-binding protein 1 OS=Homo sapiens OX=9606 GN=GTPBP4 PE=1 SV=3	101.338	42.2713	26	149	26	224.94		Carboxyethyl [R155]
Q9NUG6	p53 and DNA damage-regulated protein 1 OS=Homo sapiens OX=9606 GN=PDRG1 PE=1 SV=2	13.536	28.5714	3	13	3	18.43		Carboxyethyl [R28]
Q13451	Peptidyl-prolyl cis-trans isomerase FKBP5 OS=Homo sapiens OX=9606 GN=FKBP5 PE=1 SV=2	125.957	50.1094	19	143	19	360.1		Carboxyethyl [K280]
Q9NSD9	Phenylalanine--tRNA ligase beta subunit OS=Homo sapiens OX=9606 GN=FARSB PE=1 SV=3	126.303	42.275	25	262	25	544.55		Carboxyethyl [K536]
P00558	Phosphoglycerate kinase 1 OS=Homo sapiens OX=9606 GN=PGK1 PE=1 SV=3	242.618	66.4269	32	456	32	1083.43		Carboxyethyl [K106]
O15067	Phosphoribosylformylglycinamidine synthase OS=Homo sapiens OX=9606 GN=PFAS PE=1 SV=4	279.736	36.9208	47	486	47	1138.78		Carboxyethyl [R1201; R1205; R1210]
Q9HB19	Pleckstrin homology domain-containing family A member 2 OS=Homo sapiens OX=9606 GN=PLEKHA2 PE=1 SV=2	4.532	10.3529	2	2	2	0	MG-H [R382; R396]
Q86UW9	Probable E3 ubiquitin-protein ligase DTX2 OS=Homo sapiens OX=9606 GN=DTX2 PE=1 SV=3	12.307	6.59164	3	4	3	2.56		Carboxyethyl [K547]
A0A1W2PNZ9	Probable JmjC domain-containing histone demethylation protein 2C OS=Homo sapiens OX=9606 GN=JMJD1C PE=1 SV=1	7.327	1.52672	3	4	3	0		Carboxyethyl [K214; K220]
C9JIZ6	Prosaposin OS=Homo sapiens OX=9606 GN=PSAP PE=1 SV=2	120.533	39.2789	23	235	23	505.82		Carboxyethyl [K432]
K7ESG5	Proteasome activator complex subunit 3 OS=Homo sapiens OX=9606 GN=PSME3 PE=1 SV=1	81.116	52.0202	10	189	10	483.51		Carboxyethyl [K54]
J3KN16	Proteasome adapter and scaffold protein ECM29 OS=Homo sapiens OX=9606 GN=ECPAS PE=1 SV=1	246.933	25.7313	50	394	50	666.43		Carboxyethyl [K476]
A0A0C4DGG1	Protein kinase C and casein kinase substrate in neurons protein 3 (Fragment) OS=Homo sapiens OX=9606 GN=PACSIN3 PE=1 SV=1	35.656	24.1975	9	30	9	30.18	MG-H [R120; R127]
Q9BRX2	Protein pelota homolog OS=Homo sapiens OX=9606 GN=PELO PE=1 SV=2	70.008	47.5325	16	131	15	251.51	MG-H [R40]	Carboxyethyl [K10]
Q9P258	Protein RCC2 OS=Homo sapiens OX=9606 GN=RCC2 PE=1 SV=2	173.595	53.2567	27	338	27	842.12	MG-H [R194]
Q08AE8	Protein spire homolog 1 OS=Homo sapiens OX=9606 GN=SPIRE1 PE=1 SV=3	15.372	8.86243	3	12	3	34.04	MG-H [R24; R37]
Q58FF8	Putative heat shock protein HSP 90-beta 2 OS=Homo sapiens OX=9606 GN=HSP90AB2P PE=1 SV=2	170.237	27.2966	19	375	2	948.86		Carboxyethyl [K323]
Q15276	Rab GTPase-binding effector protein 1 OS=Homo sapiens OX=9606 GN=RABEP1 PE=1 SV=2	63.112	21.5777	15	91	15	153.74		Carboxyethyl [K175]
A0A5K1VW74	RAC-gamma serine/threonine-protein kinase OS=Homo sapiens OX=9606 GN=AKT3 PE=4 SV=1	39.675	28.9474	10	56	7	81.62	MG-H [R66]	Carboxyethyl [K68]
A0A0A0MSJ9	Ras GTPase-activating protein 2 OS=Homo sapiens OX=9606 GN=RASA2 PE=1 SV=1	17.624	7.62016	5	17	5	28.39		Carboxyethyl [K794]
E7END7	Ras-related protein Rab-1A OS=Homo sapiens OX=9606 GN=RAB1A PE=1 SV=1	60.578	56.0694	11	137	5	333.52	MG-H [R30]
Q5JT25	Ras-related protein Rab-41 OS=Homo sapiens OX=9606 GN=RAB41 PE=1 SV=2	4.523	12.1622	2	2	2	1.61	MG-H [R133]
J3QLU9	Receptor protein-tyrosine kinase OS=Homo sapiens OX=9606 GN=ERBB2 PE=1 SV=1	9.986	3.41232	3	14	2	19.84		Carboxyethyl [K736; K747]
Q15293	Reticulocalbin-1 OS=Homo sapiens OX=9606 GN=RCN1 PE=1 SV=1	209.228	58.3082	23	291	23	828.7	MG-H [R270]	Carboxyethyl [K266]
Q9NZN5	Rho guanine nucleotide exchange factor 12 OS=Homo sapiens OX=9606 GN=ARHGEF12 PE=1 SV=1	26.88	7.51295	8	37	8	46.08		Carboxyethyl [K979; R1530; K1539]
Q8N0T1	Ribosomal biogenesis factor OS=Homo sapiens OX=9606 GN=RBIS PE=1 SV=4	17.219	46	5	25	5	32.79		Carboxyethyl [K30]
Q9GZR1	Sentrin-specific protease 6 OS=Homo sapiens OX=9606 GN=SENP6 PE=1 SV=2	3.923	1.70863	2	3	2	0		Carboxyethyl [K304]
P34896	Serine hydroxymethyltransferase, cytosolic OS=Homo sapiens OX=9606 GN=SHMT1 PE=1 SV=1	74.412	34.9896	14	117	14	245.67		Carboxyethyl [R59]
Q5T123	SH3 domain-binding glutamic acid-rich-like protein 3 OS=Homo sapiens OX=9606 GN=SH3BGRL3 PE=1 SV=1	37.934	42.0455	4	80	4	164.97		Carboxyethyl [R32]
Q15393	Splicing factor 3B subunit 3 OS=Homo sapiens OX=9606 GN=SF3B3 PE=1 SV=4	296.501	38.7839	45	498	45	1080.36		Carboxyethyl [R918; K929]
Q9H7N4	Splicing factor, arginine/serine-rich 19 OS=Homo sapiens OX=9606 GN=SCAF1 PE=1 SV=3	68.76	15.3201	15	113	14	207.57		Carboxyethyl [R1282; R1292]
A6NHR9	Structural maintenance of chromosomes flexible hinge domain-containing protein 1 OS=Homo sapiens OX=9606 GN=SMCHD1 PE=1 SV=2	242.442	29.3267	52	406	52	728.91		Carboxyethyl [R26]
Q9UBE0	SUMO-activating enzyme subunit 1 OS=Homo sapiens OX=9606 GN=SAE1 PE=1 SV=1	127.997	50.289	21	210	21	447.84		Carboxyethyl [R24]
O15056	Synaptojanin-2 OS=Homo sapiens OX=9606 GN=SYNJ2 PE=1 SV=3	53.499	12.1658	13	47	13	78.25		Carboxyethyl [R116]
Q9Y490	Talin-1 OS=Homo sapiens OX=9606 GN=TLN1 PE=1 SV=3	817.64	49.6655	120	1456	105	3696.45	MG-H [R1340]	Carboxyethyl [K1332]
O60343	TBC1 domain family member 4 OS=Homo sapiens OX=9606 GN=TBC1D4 PE=1 SV=2	154.729	29.1988	31	201	31	375.8		Carboxyethyl [R363]
P63313	Thymosin beta-10 OS=Homo sapiens OX=9606 GN=TMSB10 PE=1 SV=2	176.357	95.4545	12	290	11	919.41		Carboxyethyl [K39; R40]
P29401	Transketolase OS=Homo sapiens OX=9606 GN=TKT PE=1 SV=3	323.455	62.4398	38	658	38	1678.76		Carboxyethyl [R246]
Q9BRR3	Transmembrane protein 246 OS=Homo sapiens OX=9606 GN=TMEM246 PE=1 SV=1	5.191	7.19603	2	2	2	4.63	MG-H [R127]
P53007	Tricarboxylate transport protein, mitochondrial OS=Homo sapiens OX=9606 GN=SLC25A1 PE=1 SV=2	74.64	38.2637	15	148	15	246.79		Carboxyethyl [R282]
U3KQK2	Tropomyosin beta chain (Fragment) OS=Homo sapiens OX=9606 GN=TPM2 PE=1 SV=1	50.115	74.7748	13	108	4	193.92		Carboxyethyl [K106]
Q13885	Tubulin beta-2A chain OS=Homo sapiens OX=9606 GN=TUBB2A PE=1 SV=1	249.932	47.6404	24	1265	2	2629.87		Carboxyethyl [R2]
Q9BVA1	Tubulin beta-2B chain OS=Homo sapiens OX=9606 GN=TUBB2B PE=1 SV=1	249.582	47.6404	24	1264	2	2609.33		Carboxyethyl [R2]
Q13509	Tubulin beta-3 chain OS=Homo sapiens OX=9606 GN=TUBB3 PE=1 SV=2	205.945	44	24	942	5	1828.41		Carboxyethyl [R2]
P04350	Tubulin beta-4A chain OS=Homo sapiens OX=9606 GN=TUBB4A PE=1 SV=2	291.348	56.3063	25	1328	2	2673.45		Carboxyethyl [R2]
P68371	Tubulin beta-4B chain OS=Homo sapiens OX=9606 GN=TUBB4B PE=1 SV=1	326.837	57.0787	29	1409	2	2867.96		Carboxyethyl [R2]
Q16222	UDP-N-acetylhexosamine pyrophosphorylase OS=Homo sapiens OX=9606 GN=UAP1 PE=1 SV=3	86.079	40.613	17	156	15	297.51		Carboxyethyl [K188]
Q92614	Unconventional myosin-XVIIIa OS=Homo sapiens OX=9606 GN=MYO18A PE=1 SV=3	201.957	25.3165	44	252	44	499.08	MG-H [R489]
Q13488	V-type proton ATPase 116 kDa subunit a isoform 3 OS=Homo sapiens OX=9606 GN=TCIRG1 PE=1 SV=3	22.823	5.66265	4	22	4	47.48		Carboxyethyl [R284]
Q5JSH3	WD repeat-containing protein 44 OS=Homo sapiens OX=9606 GN=WDR44 PE=1 SV=1	42.862	14.5674	12	46	12	47.36		Carboxyethyl [K261]
Q92558	Wiskott-Aldrich syndrome protein family member 1 OS=Homo sapiens OX=9606 GN=WASF1 PE=1 SV=1	11.658	7.33453	2	15	2	41.03		Carboxyethyl [K86; R98; K99]
Q9Y2W2	WW domain-binding protein 11 OS=Homo sapiens OX=9606 GN=WBP11 PE=1 SV=1	95.675	25.117	17	149	17	334.95		Carboxyethyl [R94]

## Sheet: OV90 (CBPR)
Accession	Description	Sum PEP Score	Coverage [%]	# Peptides	# PSMs	# Unique Peptides	Score Sequest HT	MG-H (R) Positions	Carboxyethyl (K; R) Positions
O94851	[F-actin]-monooxygenase MICAL2 OS=Homo sapiens OX=9606 GN=MICAL2 PE=1 SV=1	39.625	10.1423	11	58	10	92.01		Carboxyethyl [R518; K521]
P31947	14-3-3 protein sigma OS=Homo sapiens OX=9606 GN=SFN PE=1 SV=1	102.382	49.5968	18	258	15	504.82	MG-H [R148]
P63104	14-3-3 protein zeta/delta OS=Homo sapiens OX=9606 GN=YWHAZ PE=1 SV=1	310.365	78.3673	30	692	13	1821.28	MG-H [R127]	Carboxyethyl [K138]
P82675	28S ribosomal protein S5, mitochondrial OS=Homo sapiens OX=9606 GN=MRPS5 PE=1 SV=2	87.222	29.0698	14	125	14	288.24	MG-H [R274]
P39019	40S ribosomal protein S19 OS=Homo sapiens OX=9606 GN=RPS19 PE=1 SV=2	95.247	73.7931	20	454	20	758.73		Carboxyethyl [K111]
P36578	60S ribosomal protein L4 OS=Homo sapiens OX=9606 GN=RPL4 PE=1 SV=5	364.876	65.5738	41	672	41	1950.48	MG-H [R5]
O15144	Actin-related protein 2/3 complex subunit 2 OS=Homo sapiens OX=9606 GN=ARPC2 PE=1 SV=1	127.894	39.3333	17	264	17	619.82		Carboxyethyl [K259]
P53999	Activated RNA polymerase II transcriptional coactivator p15 OS=Homo sapiens OX=9606 GN=SUB1 PE=1 SV=3	90.636	58.2677	14	187	14	395.06		Carboxyethyl [K101]
P00568	Adenylate kinase isoenzyme 1 OS=Homo sapiens OX=9606 GN=AK1 PE=1 SV=3	59.152	54.6392	13	108	13	215.26	MG-H [R97]	Carboxyethyl [K88]
C9J1Z8	ADP-ribosylation factor 5 (Fragment) OS=Homo sapiens OX=9606 GN=ARF5 PE=1 SV=1	69.206	52.6667	9	133	4	315.02		Carboxyethyl [K125]
Q12802	A-kinase anchor protein 13 OS=Homo sapiens OX=9606 GN=AKAP13 PE=1 SV=2	205.482	25.4177	44	198	44	311.17	MG-H [R2678; R2682]	Carboxyethyl [R2674]
Q03518	Antigen peptide transporter 1 OS=Homo sapiens OX=9606 GN=TAP1 PE=1 SV=2	39.149	13.8614	8	58	8	104.88	MG-H [R235]	Carboxyethyl [R234]
F8WCU9	AT-rich interactive domain-containing protein 2 (Fragment) OS=Homo sapiens OX=9606 GN=ARID2 PE=1 SV=2	9.255	2.15664	4	8	4	0		Carboxyethyl [R227; K229]
Q53HL2	Borealin OS=Homo sapiens OX=9606 GN=CDCA8 PE=1 SV=2	23.605	29.2857	7	15	7	19.51	MG-H [R268]
Q9NRL2	Bromodomain adjacent to zinc finger domain protein 1A OS=Homo sapiens OX=9606 GN=BAZ1A PE=1 SV=2	77.544	17.6735	22	88	22	116.37		Carboxyethyl [K613]
Q5T5Y3	Calmodulin-regulated spectrin-associated protein 1 OS=Homo sapiens OX=9606 GN=CAMSAP1 PE=1 SV=2	10.969	2.05993	3	15	3	12.57	MG-H [R1369]	Carboxyethyl [K1371]
O75828	Carbonyl reductase [NADPH] 3 OS=Homo sapiens OX=9606 GN=CBR3 PE=1 SV=3	75.498	48.7365	13	127	9	278.88		Carboxyethyl [K130; R134]
P16070	CD44 antigen OS=Homo sapiens OX=9606 GN=CD44 PE=1 SV=3	102.598	15.0943	12	157	12	452.5	MG-H [R78]
B1AP13	Complement decay-accelerating factor OS=Homo sapiens OX=9606 GN=CD55 PE=1 SV=1	50.804	30.8559	10	94	10	203.16	MG-H [R329; R335]
O95273	Cyclin-D1-binding protein 1 OS=Homo sapiens OX=9606 GN=CCNDBP1 PE=1 SV=2	20.124	14.7222	6	40	6	55.75		Carboxyethyl [K252; K256]
P49336	Cyclin-dependent kinase 8 OS=Homo sapiens OX=9606 GN=CDK8 PE=1 SV=1	12.925	8.40517	4	19	3	16.28		Carboxyethyl [K322]
O14949	Cytochrome b-c1 complex subunit 8 OS=Homo sapiens OX=9606 GN=UQCRQ PE=1 SV=4	25.857	48.7805	5	39	5	94.59		Carboxyethyl [R43]
F5H269	DmX-like protein 1 OS=Homo sapiens OX=9606 GN=DMXL1 PE=1 SV=1	4.051	1.14829	2	5	2	4.56		Carboxyethyl [K844]
Q03468	DNA excision repair protein ERCC-6 OS=Homo sapiens OX=9606 GN=ERCC6 PE=1 SV=1	7.902	2.74615	3	3	3	5.18		Carboxyethyl [R1039]
H0YD36	DNA polymerase subunit gamma-1 (Fragment) OS=Homo sapiens OX=9606 GN=POLG PE=1 SV=2	8.164	4.44444	3	4	3	1.99	MG-H [R589]	Carboxyethyl [K593]
Q03001	Dystonin OS=Homo sapiens OX=9606 GN=DST PE=1 SV=4	449.253	16.6843	108	579	86	929.5		Carboxyethyl [R5440]
Q7Z6Z7	E3 ubiquitin-protein ligase HUWE1 OS=Homo sapiens OX=9606 GN=HUWE1 PE=1 SV=3	647.574	27.6177	111	1008	102	2165.38	MG-H [R2162]
Q15075	Early endosome antigen 1 OS=Homo sapiens OX=9606 GN=EEA1 PE=1 SV=2	283.866	49.6811	62	440	62	901.53	MG-H [R1298]
P54753	Ephrin type-B receptor 3 OS=Homo sapiens OX=9606 GN=EPHB3 PE=1 SV=2	17.434	6.21242	5	24	3	60.57		Carboxyethyl [K634]
P00533	Epidermal growth factor receptor OS=Homo sapiens OX=9606 GN=EGFR PE=1 SV=2	320.4	39.0083	49	563	49	1306.46	MG-H [R138]
A0A5K1VW28	Ethanolamine kinase 1 OS=Homo sapiens OX=9606 GN=ETNK1 PE=4 SV=1	13.342	15.1515	4	25	4	45.97		Carboxyethyl [R78]
Q9BXW9	Fanconi anemia group D2 protein OS=Homo sapiens OX=9606 GN=FANCD2 PE=1 SV=2	34.194	7.51206	9	44	9	53.32		Carboxyethyl [R735]
Q92945	Far upstream element-binding protein 2 OS=Homo sapiens OX=9606 GN=KHSRP PE=1 SV=4	327.7	67.0886	42	544	37	1471.71	MG-H [R442]
F8WCI0	FERM domain-containing protein 5 OS=Homo sapiens OX=9606 GN=FRMD5 PE=1 SV=1	4.062	7.40741	2	3	2	1.62		Carboxyethyl [K180]
Q14315	Filamin-C OS=Homo sapiens OX=9606 GN=FLNC PE=1 SV=3	333.79	27.9633	61	548	47	1330.05	MG-H [R1376]
P04075	Fructose-bisphosphate aldolase A OS=Homo sapiens OX=9606 GN=ALDOA PE=1 SV=2	356.01	87.9121	39	733	15	1917.12		Carboxyethyl [K230]
P09972	Fructose-bisphosphate aldolase C OS=Homo sapiens OX=9606 GN=ALDOC PE=1 SV=2	105.273	52.4725	15	175	12	580.97		Carboxyethyl [K108; K111]
Q16666	Gamma-interferon-inducible protein 16 OS=Homo sapiens OX=9606 GN=IFI16 PE=1 SV=3	62.071	28.6624	17	104	17	123.03		Carboxyethyl [K26]
Q9H488	GDP-fucose protein O-fucosyltransferase 1 OS=Homo sapiens OX=9606 GN=POFUT1 PE=1 SV=1	95.579	42.7835	11	158	11	409.22	MG-H [R380]
Q8TDQ7	Glucosamine-6-phosphate isomerase 2 OS=Homo sapiens OX=9606 GN=GNPDA2 PE=1 SV=1	45.352	36.5942	7	60	4	170.74		Carboxyethyl [K160]
Q6PCE3	Glucose 1,6-bisphosphate synthase OS=Homo sapiens OX=9606 GN=PGM2L1 PE=1 SV=3	5.371	3.21543	2	4	2	2.09	MG-H [R237]
P00367	Glutamate dehydrogenase 1, mitochondrial OS=Homo sapiens OX=9606 GN=GLUD1 PE=1 SV=2	180.577	56.2724	28	387	28	833.21	MG-H [R76]
K7EJ20	Glutathione peroxidase OS=Homo sapiens OX=9606 GN=GPX4 PE=1 SV=3	34.77	29.3388	6	57	6	84.6	MG-H [R151]	Carboxyethyl [R154]
P55042	GTP-binding protein RAD OS=Homo sapiens OX=9606 GN=RRAD PE=1 SV=2	4.702	8.76623	2	9	2	14.66	MG-H [R189; R191]
P08238	Heat shock protein HSP 90-beta OS=Homo sapiens OX=9606 GN=HSP90AB1 PE=1 SV=4	898.395	69.1989	88	3543	34	9070.45	MG-H [R177]	Carboxyethyl [K180]
P55795	Heterogeneous nuclear ribonucleoprotein H2 OS=Homo sapiens OX=9606 GN=HNRNPH2 PE=1 SV=1	85.801	35.6347	17	253	8	377.58		Carboxyethyl [R233]
O43390	Heterogeneous nuclear ribonucleoprotein R OS=Homo sapiens OX=9606 GN=HNRNPR PE=1 SV=1	185.492	46.6035	30	362	20	750.83		Carboxyethyl [K417; R419]
Q02539	Histone H1.1 OS=Homo sapiens OX=9606 GN=H1-1 PE=1 SV=3	74.427	24.186	10	156	2	414.17		Carboxyethyl [R57]
A0A140T9H5	HLA class I histocompatibility antigen, C alpha chain OS=Homo sapiens OX=9606 GN=HLA-C PE=1 SV=1	103.624	53.7634	16	183	4	454.21		Carboxyethyl [R68]
Q01968	Inositol polyphosphate 5-phosphatase OCRL OS=Homo sapiens OX=9606 GN=OCRL PE=1 SV=3	77.503	22.6415	19	117	19	235.78		Carboxyethyl [R361]
P16144	Integrin beta-4 OS=Homo sapiens OX=9606 GN=ITGB4 PE=1 SV=5	283.495	35.4007	50	488	50	963.39	MG-H [R5]
O95466-2	Isoform 2 of Formin-like protein 1 OS=Homo sapiens OX=9606 GN=FMNL1	54.547	16.5761	15	108	14	203.53		Carboxyethyl [R1073]
Q9BWE0-4	Isoform 2 of Replication initiator 1 OS=Homo sapiens OX=9606 GN=REPIN1	19.399	15.0641	5	14	5	28.48	MG-H [R61]	Carboxyethyl [K43]
Q6ZRI8-2	Isoform 2 of Rho GTPase-activating protein 36 OS=Homo sapiens OX=9606 GN=ARHGAP36	3.933	4.45736	2	2	2	2.47		Carboxyethyl [K427]
P06753-5	Isoform 5 of Tropomyosin alpha-3 chain OS=Homo sapiens OX=9606 GN=TPM3	403.979	82.2581	51	590	13	1648.47		Carboxyethyl [K177; K181]
P12035	Keratin, type II cytoskeletal 3 OS=Homo sapiens OX=9606 GN=KRT3 PE=1 SV=3	82.563	30.414	17	91	8	173.99		Carboxyethyl [K64; R76]
P02538	Keratin, type II cytoskeletal 6A OS=Homo sapiens OX=9606 GN=KRT6A PE=1 SV=3	100.687	34.0426	18	108	4	211.53		Carboxyethyl [R260; K271]
Q9NQT8	Kinesin-like protein KIF13B OS=Homo sapiens OX=9606 GN=KIF13B PE=1 SV=2	19.028	3.28587	5	22	2	29.55		Carboxyethyl [K238]
F5H3M2	Kinesin-like protein OS=Homo sapiens OX=9606 GN=KIFC3 PE=1 SV=1	8.977	5.66298	3	7	2	10.7		Carboxyethyl [R247]
Q9Y2L9	Leucine-rich repeat and calponin homology domain-containing protein 1 OS=Homo sapiens OX=9606 GN=LRCH1 PE=1 SV=3	13.736	7.96703	5	11	3	12.49		Carboxyethyl [K572; R577; K580]
E7EPM6	Long-chain-fatty-acid--CoA ligase 1 OS=Homo sapiens OX=9606 GN=ACSL1 PE=1 SV=1	13.657	8.88554	5	12	4	14.12		Carboxyethyl [R606]
Q15046	Lysine--tRNA ligase OS=Homo sapiens OX=9606 GN=KARS1 PE=1 SV=3	236.168	48.9112	35	417	35	1046.08		Carboxyethyl [K407]
G3V5T0	Maleylacetoacetate isomerase OS=Homo sapiens OX=9606 GN=GSTZ1 PE=1 SV=1	38.966	24.7525	7	59	7	148.89		Carboxyethyl [R201]
A0A0A6YYJ5	Microtubule-actin cross-linking factor 1, isoforms 1/2/3/5 (Fragment) OS=Homo sapiens OX=9606 GN=MACF1 PE=1 SV=2	74.136	10.2518	17	100	2	200.56		Carboxyethyl [R1519]
P27816	Microtubule-associated protein 4 OS=Homo sapiens OX=9606 GN=MAP4 PE=1 SV=3	484.629	62.4132	67	852	30	1967.55		Carboxyethyl [K276]
O95140	Mitofusin-2 OS=Homo sapiens OX=9606 GN=MFN2 PE=1 SV=3	38.279	15.852	10	41	9	65.63	MG-H [R334; R343]
P26038	Moesin OS=Homo sapiens OX=9606 GN=MSN PE=1 SV=3	507.048	67.7643	69	1004	45	2425.08		Carboxyethyl [R381]
Q9P2K5	Myelin expression factor 2 OS=Homo sapiens OX=9606 GN=MYEF2 PE=1 SV=3	4.861	6	2	2	2	2.47	MG-H [R434; R446]
Q7Z406	Myosin-14 OS=Homo sapiens OX=9606 GN=MYH14 PE=1 SV=2	251.257	30.5263	49	326	37	747.55	MG-H [R1067]
O14745	Na(+)/H(+) exchange regulatory cofactor NHE-RF1 OS=Homo sapiens OX=9606 GN=SLC9A3R1 PE=1 SV=4	167.022	68.9944	27	239	27	570.24		Carboxyethyl [K101]
O95299	NADH dehydrogenase [ubiquinone] 1 alpha subcomplex subunit 10, mitochondrial OS=Homo sapiens OX=9606 GN=NDUFA10 PE=1 SV=1	58.466	41.6901	14	90	14	117.95		Carboxyethyl [K242]
G3V5X4	Nesprin-2 OS=Homo sapiens OX=9606 GN=SYNE2 PE=1 SV=1	17.026	1.27603	8	15	6	3.83	MG-H [R5579]	Carboxyethyl [K5586]
Q09666	Neuroblast differentiation-associated protein AHNAK OS=Homo sapiens OX=9606 GN=AHNAK PE=1 SV=2	3997.12	82.5467	462	6519	462	17303.5		Carboxyethyl [K1333; K2463; K3785]
Q8N5F7	NF-kappa-B-activating protein OS=Homo sapiens OX=9606 GN=NKAP PE=1 SV=1	31.757	28.1928	7	35	7	100.83	MG-H [R12]	Carboxyethyl [R8]
O14524	Nuclear envelope integral membrane protein 1 OS=Homo sapiens OX=9606 GN=NEMP1 PE=1 SV=2	9.158	5.85586	3	11	3	11.53	MG-H [R356]	Carboxyethyl [K357]
Q92621	Nuclear pore complex protein Nup205 OS=Homo sapiens OX=9606 GN=NUP205 PE=1 SV=3	182.004	20.1292	39	306	39	561.25		Carboxyethyl [R437]
O75376	Nuclear receptor corepressor 1 OS=Homo sapiens OX=9606 GN=NCOR1 PE=1 SV=2	34.864	6.43443	11	43	10	50.16	MG-H [R1677]
P32119	Peroxiredoxin-2 OS=Homo sapiens OX=9606 GN=PRDX2 PE=1 SV=5	88.446	51.5152	11	209	10	442.2	MG-H [R139]
P00558	Phosphoglycerate kinase 1 OS=Homo sapiens OX=9606 GN=PGK1 PE=1 SV=3	264.651	65.9472	33	459	33	1143.99		Carboxyethyl [K106; R171]
P18669	Phosphoglycerate mutase 1 OS=Homo sapiens OX=9606 GN=PGAM1 PE=1 SV=2	194.504	60.6299	18	281	18	934.89		Carboxyethyl [R162]
Q8NEL9	Phospholipase DDHD1 OS=Homo sapiens OX=9606 GN=DDHD1 PE=1 SV=2	4.54	2.77778	2	3	2	4.42		Carboxyethyl [R512]
O15067	Phosphoribosylformylglycinamidine synthase OS=Homo sapiens OX=9606 GN=PFAS PE=1 SV=4	266.015	35.1271	45	487	45	1144.77		Carboxyethyl [R1201; R1205; R1210]
P23634	Plasma membrane calcium-transporting ATPase 4 OS=Homo sapiens OX=9606 GN=ATP2B4 PE=1 SV=2	134.261	28.7671	28	183	17	350.7	MG-H [R57]
P46087	Probable 28S rRNA (cytosine(4447)-C(5))-methyltransferase OS=Homo sapiens OX=9606 GN=NOP2 PE=1 SV=2	129.102	37.6847	30	220	30	447.87		Carboxyethyl [K398; K407]
Q96HY7	Probable 2-oxoglutarate dehydrogenase E1 component DHKTD1, mitochondrial OS=Homo sapiens OX=9606 GN=DHTKD1 PE=1 SV=2	11.004	5.00544	3	7	3	3.67		Carboxyethyl [R598]
P07737	Profilin-1 OS=Homo sapiens OX=9606 GN=PFN1 PE=1 SV=2	145.219	77.8571	17	415	17	703.12	MG-H [R75; R89]	Carboxyethyl [K91]
J3KN16	Proteasome adapter and scaffold protein ECM29 OS=Homo sapiens OX=9606 GN=ECPAS PE=1 SV=1	231.135	23.996	46	365	46	657.31		Carboxyethyl [K476]
P25789	Proteasome subunit alpha type-4 OS=Homo sapiens OX=9606 GN=PSMA4 PE=1 SV=1	117.489	44.0613	17	227	17	447.18		Carboxyethyl [K160]
G1UD79	Protein FAM122B OS=Homo sapiens OX=9606 GN=FAM122B PE=1 SV=1	4.443	12.7341	2	3	2	2.87	MG-H [R47; R48; R56; R67]
Q8IYB1	Protein MB21D2 OS=Homo sapiens OX=9606 GN=MB21D2 PE=1 SV=3	32.737	19.9593	10	61	10	60.64		Carboxyethyl [K300; K314]
Q9H081	Protein MIS12 homolog OS=Homo sapiens OX=9606 GN=MIS12 PE=1 SV=1	5.639	17.0732	2	3	2	1.88		Carboxyethyl [K105; K119; K127]
P48634	Protein PRRC2A OS=Homo sapiens OX=9606 GN=PRRC2A PE=1 SV=3	149.866	21.2796	31	196	28	354.67		Carboxyethyl [K901; R904]
Q9P258	Protein RCC2 OS=Homo sapiens OX=9606 GN=RCC2 PE=1 SV=2	167.362	47.1264	24	299	24	733.8	MG-H [R194]
Q69YN4	Protein virilizer homolog OS=Homo sapiens OX=9606 GN=VIRMA PE=1 SV=2	28.556	5.18764	8	35	8	43.94		Carboxyethyl [R568]
A8DPD7	Protein zyg-11 homolog B OS=Homo sapiens OX=9606 GN=ZYG11B PE=1 SV=1	18.806	10.2473	5	21	5	33.07		Carboxyethyl [R436; R445]
E7END7	Ras-related protein Rab-1A OS=Homo sapiens OX=9606 GN=RAB1A PE=1 SV=1	65.661	58.9595	13	139	7	331.61	MG-H [R30]
P20340	Ras-related protein Rab-6A OS=Homo sapiens OX=9606 GN=RAB6A PE=1 SV=3	80.332	61.5385	18	162	10	297.94		Carboxyethyl [R115; K133]
Q9NRW1	Ras-related protein Rab-6B OS=Homo sapiens OX=9606 GN=RAB6B PE=1 SV=1	49.684	49.5192	11	97	3	166.72		Carboxyethyl [R115; K133]
Q5VT52	Regulation of nuclear pre-mRNA domain-containing protein 2 OS=Homo sapiens OX=9606 GN=RPRD2 PE=1 SV=1	51.834	14.5791	11	45	11	78.57		Carboxyethyl [K405]
Q9NZN5	Rho guanine nucleotide exchange factor 12 OS=Homo sapiens OX=9606 GN=ARHGEF12 PE=1 SV=1	26.529	7.05959	9	39	9	45.72	MG-H [R484]
Q8N0T1	Ribosomal biogenesis factor OS=Homo sapiens OX=9606 GN=RBIS PE=1 SV=4	18.711	46	5	36	5	49.37		Carboxyethyl [K30]
O76021	Ribosomal L1 domain-containing protein 1 OS=Homo sapiens OX=9606 GN=RSL1D1 PE=1 SV=3	177.959	43.8776	28	227	28	443.84		Carboxyethyl [R192]
Q9Y2P8	RNA 3'-terminal phosphate cyclase-like protein OS=Homo sapiens OX=9606 GN=RCL1 PE=1 SV=3	18.526	16.622	6	20	6	7.17	MG-H [R28]	Carboxyethyl [R19]
O75170	Serine/threonine-protein phosphatase 6 regulatory subunit 2 OS=Homo sapiens OX=9606 GN=PPP6R2 PE=1 SV=2	16.123	6.62526	5	11	5	10.56		Carboxyethyl [R168]
Q5T123	SH3 domain-binding glutamic acid-rich-like protein 3 OS=Homo sapiens OX=9606 GN=SH3BGRL3 PE=1 SV=1	36.189	34.0909	3	68	3	173.98		Carboxyethyl [R32]
Q29RF7	Sister chromatid cohesion protein PDS5 homolog A OS=Homo sapiens OX=9606 GN=PDS5A PE=1 SV=1	220.971	35.0037	40	278	34	633.46	MG-H [R889]	Carboxyethyl [K882; K898]
G3XAL9	Solute carrier family 12 (Sodium/potassium/chloride transporters), member 2, isoform CRA_a OS=Homo sapiens OX=9606 GN=SLC12A2 PE=1 SV=1	23.315	7.30435	6	13	6	18.04		Carboxyethyl [K1095]
Q13813	Spectrin alpha chain, non-erythrocytic 1 OS=Homo sapiens OX=9606 GN=SPTAN1 PE=1 SV=3	806.457	41.8689	126	1107	126	2738.85		Carboxyethyl [R123]
O95470	Sphingosine-1-phosphate lyase 1 OS=Homo sapiens OX=9606 GN=SGPL1 PE=1 SV=3	59.613	22.3592	13	115	13	232.21		Carboxyethyl [K247]
Q9H7N4	Splicing factor, arginine/serine-rich 19 OS=Homo sapiens OX=9606 GN=SCAF1 PE=1 SV=3	66.515	14.8628	15	106	14	176.49		Carboxyethyl [R1282; R1292]
Q9UH99	SUN domain-containing protein 2 OS=Homo sapiens OX=9606 GN=SUN2 PE=1 SV=3	39.56	19.5258	12	55	11	67.24	MG-H [R486]
O15056	Synaptojanin-2 OS=Homo sapiens OX=9606 GN=SYNJ2 PE=1 SV=3	69.451	12.7005	15	94	15	222.65		Carboxyethyl [R116]
Q9Y490	Talin-1 OS=Homo sapiens OX=9606 GN=TLN1 PE=1 SV=3	823.755	50.2558	127	1473	109	3852.65	MG-H [R1340]	Carboxyethyl [K1332]
O60343	TBC1 domain family member 4 OS=Homo sapiens OX=9606 GN=TBC1D4 PE=1 SV=2	158.918	30.4314	33	203	33	362.91		Carboxyethyl [R363]
A0A087WWW7	Tensin-1 OS=Homo sapiens OX=9606 GN=TNS1 PE=1 SV=1	30.427	9.15751	9	49	5	77.88		Carboxyethyl [K892; R904]
P63313	Thymosin beta-10 OS=Homo sapiens OX=9606 GN=TMSB10 PE=1 SV=2	168.281	95.4545	12	274	11	845.04		Carboxyethyl [K39; R40]
A0A1W2PPZ5	Transcription elongation factor A protein 1 OS=Homo sapiens OX=9606 GN=TCEA1 PE=1 SV=1	152.997	61.1296	23	243	19	580.29		Carboxyethyl [K55]
P46100	Transcriptional regulator ATRX OS=Homo sapiens OX=9606 GN=ATRX PE=1 SV=5	26.348	5.69823	9	21	9	21.27		Carboxyethyl [K956; K967]
E9PBC6	Transforming acidic coiled-coil-containing protein 2 OS=Homo sapiens OX=9606 GN=TACC2 PE=1 SV=1	41.592	3.75652	10	55	7	83.41	MG-H [R1469]
P29401	Transketolase OS=Homo sapiens OX=9606 GN=TKT PE=1 SV=3	290.318	56.8218	38	643	38	1678.64		Carboxyethyl [R246]
Q9H2D6	TRIO and F-actin-binding protein OS=Homo sapiens OX=9606 GN=TRIOBP PE=1 SV=3	44.457	5.96195	13	47	12	28.25		Carboxyethyl [K2189]
U3KQK2	Tropomyosin beta chain (Fragment) OS=Homo sapiens OX=9606 GN=TPM2 PE=1 SV=1	55.846	74.7748	15	106	5	202.11		Carboxyethyl [K106]
Q8NHH1	Tubulin polyglutamylase TTLL11 OS=Homo sapiens OX=9606 GN=TTLL11 PE=1 SV=2	3.368	3.25	2	3	2	2.58	MG-H [R572; R761]	Carboxyethyl [K578]
Q6IBS0	Twinfilin-2 OS=Homo sapiens OX=9606 GN=TWF2 PE=1 SV=2	100.262	43.553	13	170	11	421.71		Carboxyethyl [K14; K19]
Q9BVJ6	U3 small nucleolar RNA-associated protein 14 homolog A OS=Homo sapiens OX=9606 GN=UTP14A PE=1 SV=1	71.296	29.572	18	96	18	125.33		Carboxyethyl [K555; K573]
Q16222	UDP-N-acetylhexosamine pyrophosphorylase OS=Homo sapiens OX=9606 GN=UAP1 PE=1 SV=3	92.315	35.249	16	159	14	295.62		Carboxyethyl [K188]
F8WE88	Unconventional myosin-Va OS=Homo sapiens OX=9606 GN=MYO5A PE=1 SV=2	10.517	1.77898	4	5	4	0		Carboxyethyl [R1161]
P11172	Uridine 5'-monophosphate synthase OS=Homo sapiens OX=9606 GN=UMPS PE=1 SV=1	152.34	46.6667	26	236	26	545.85		Carboxyethyl [K314]
A0A0U1RR16	V-type proton ATPase subunit C OS=Homo sapiens OX=9606 GN=ATP6V1C2 PE=1 SV=1	3.685	4.11899	2	3	2	0		Carboxyethyl [K85; K97; K99; K101]
Q92558	Wiskott-Aldrich syndrome protein family member 1 OS=Homo sapiens OX=9606 GN=WASF1 PE=1 SV=1	9.425	7.33453	2	11	2	32.8		Carboxyethyl [K86; R98; K99]
Q9Y2W2	WW domain-binding protein 11 OS=Homo sapiens OX=9606 GN=WBP11 PE=1 SV=1	104.918	29.6412	20	149	20	338.67		Carboxyethyl [R94]
C9J423	Zinc finger and SCAN domain-containing protein 31 (Fragment) OS=Homo sapiens OX=9606 GN=ZSCAN31 PE=1 SV=1	4.092	11.7073	2	3	2	2.49	MG-H [R78]
Q8WU90	Zinc finger CCCH domain-containing protein 15 OS=Homo sapiens OX=9606 GN=ZC3H15 PE=1 SV=1	101.06	44.8357	22	176	22	298.79		Carboxyethyl [R263]

## Sheet: Caov3 (Parental)
Accession	Description	Sum PEP Score	Coverage [%]	# Peptides	# PSMs	# Unique Peptides	Score Sequest HT	MG-H (R) Positions	Carboxyethyl (K; R) Positions
O94851	[F-actin]-monooxygenase MICAL2 OS=Homo sapiens OX=9606 GN=MICAL2 PE=1 SV=1	24.927	5.96085	6	27	5	51.24		Carboxyethyl [R518; K521]
A0A2R8Y811	40S ribosomal protein S14 (Fragment) OS=Homo sapiens OX=9606 GN=RPS14 PE=1 SV=1	118.567	70.6667	12	195	12	531.45		Carboxyethyl [K86; K96]
P49588	Alanine--tRNA ligase, cytoplasmic OS=Homo sapiens OX=9606 GN=AARS1 PE=1 SV=2	237.467	38.843	41	485	41	1068.45	MG-H [R320]
P40222	Alpha-taxilin OS=Homo sapiens OX=9606 GN=TXLNA PE=1 SV=3	186.867	54.0293	27	207	27	423.9		Carboxyethyl [R545]
A6NKB8	Aminopeptidase B OS=Homo sapiens OX=9606 GN=RNPEP PE=1 SV=1	121.318	38.4615	22	192	22	412.87		Carboxyethyl [R341]
Q8IWZ3	Ankyrin repeat and KH domain-containing protein 1 OS=Homo sapiens OX=9606 GN=ANKHD1 PE=1 SV=1	76.153	9.99213	19	90	13	150.67		Carboxyethyl [K1735]
O75179	Ankyrin repeat domain-containing protein 17 OS=Homo sapiens OX=9606 GN=ANKRD17 PE=1 SV=3	54.535	6.06992	13	55	7	85.86		Carboxyethyl [K401]
P63010	AP-2 complex subunit beta OS=Homo sapiens OX=9606 GN=AP2B1 PE=1 SV=1	183.052	29.1355	31	312	14	679.63		Carboxyethyl [K831]
Q8IUR7	Armadillo repeat-containing protein 8 OS=Homo sapiens OX=9606 GN=ARMC8 PE=1 SV=2	54.434	24.8143	16	89	16	109.37		Carboxyethyl [K502]
Q9UBB4	Ataxin-10 OS=Homo sapiens OX=9606 GN=ATXN10 PE=1 SV=1	124.958	37.2632	19	176	19	373.63	MG-H [R133]
G3V325	ATP5MF-PTCD1 readthrough OS=Homo sapiens OX=9606 GN=ATP5MF-PTCD1 PE=4 SV=1	13.854	4.27236	4	26	4	42.99		Carboxyethyl [K649]
P33897	ATP-binding cassette sub-family D member 1 OS=Homo sapiens OX=9606 GN=ABCD1 PE=1 SV=2	26.604	8.32215	5	23	5	55.43	MG-H [R711]	Carboxyethyl [R698; K708]
Q8NE71	ATP-binding cassette sub-family F member 1 OS=Homo sapiens OX=9606 GN=ABCF1 PE=1 SV=2	298.832	41.3018	38	403	37	1123.51		Carboxyethyl [K3; K6]
Q9H2U1	ATP-dependent DNA/RNA helicase DHX36 OS=Homo sapiens OX=9606 GN=DHX36 PE=1 SV=2	79.894	21.5278	16	98	16	192.83	MG-H [R280]	Carboxyethyl [R275]
F8WCU9	AT-rich interactive domain-containing protein 2 (Fragment) OS=Homo sapiens OX=9606 GN=ARID2 PE=1 SV=2	33.296	7.03746	10	36	10	31.1		Carboxyethyl [R227; K229]
Q9NR09	Baculoviral IAP repeat-containing protein 6 OS=Homo sapiens OX=9606 GN=BIRC6 PE=1 SV=2	109.341	7.02079	26	125	26	131.77	MG-H [R2902]	Carboxyethyl [K2907]
Q9NYF8	Bcl-2-associated transcription factor 1 OS=Homo sapiens OX=9606 GN=BCLAF1 PE=1 SV=2	133.952	32.9348	29	199	28	417.51		Carboxyethyl [K421]
P13929	Beta-enolase OS=Homo sapiens OX=9606 GN=ENO3 PE=1 SV=5	88.484	37.788	14	266	9	427.38		Carboxyethyl [R50]
Q53HL2	Borealin OS=Homo sapiens OX=9606 GN=CDCA8 PE=1 SV=2	17.05	16.7857	5	23	5	26.06	MG-H [R268]
Q9UHR4	Brain-specific angiogenesis inhibitor 1-associated protein 2-like protein 1 OS=Homo sapiens OX=9606 GN=BAIAP2L1 PE=1 SV=2	116.065	54.7945	22	177	22	282.72		Carboxyethyl [K183]
Q9H6U6	Breast carcinoma-amplified sequence 3 OS=Homo sapiens OX=9606 GN=BCAS3 PE=1 SV=3	12.912	7.75862	5	11	5	4.28		Carboxyethyl [R630]
P16152	Carbonyl reductase [NADPH] 1 OS=Homo sapiens OX=9606 GN=CBR1 PE=1 SV=3	123.166	54.5126	14	328	10	776.9		Carboxyethyl [K239]
A0A096LP69	CD99 antigen OS=Homo sapiens OX=9606 GN=CD99 PE=1 SV=1	19.555	15.2174	3	16	2	44.86		Carboxyethyl [K156]
Q96SN8	CDK5 regulatory subunit-associated protein 2 OS=Homo sapiens OX=9606 GN=CDK5RAP2 PE=1 SV=5	22.344	4.06762	7	18	6	9.39		Carboxyethyl [R144]
Q99715	Collagen alpha-1(XII) chain OS=Homo sapiens OX=9606 GN=COL12A1 PE=1 SV=2	131.091	12.8306	32	148	32	189.19		Carboxyethyl [K132; R153]
Q9NZB2	Constitutive coactivator of PPAR-gamma-like protein 1 OS=Homo sapiens OX=9606 GN=FAM120A PE=1 SV=2	157.114	30.7692	27	257	23	588.82	MG-H [R291]
Q5T3F8	CSC1-like protein 2 OS=Homo sapiens OX=9606 GN=TMEM63B PE=1 SV=1	18.916	9.13462	5	23	5	28.82		Carboxyethyl [K249]
Q13363	C-terminal-binding protein 1 OS=Homo sapiens OX=9606 GN=CTBP1 PE=1 SV=2	97.606	50	18	202	10	469.02		Carboxyethyl [R380]
Q9NRF8	CTP synthase 2 OS=Homo sapiens OX=9606 GN=CTPS2 PE=1 SV=1	67.425	25.0853	12	107	9	240.51		Carboxyethyl [R465; K466]
Q7L576	Cytoplasmic FMR1-interacting protein 1 OS=Homo sapiens OX=9606 GN=CYFIP1 PE=1 SV=1	200.384	33.4397	37	286	23	642.93	MG-H [R317]
E7EVJ5	Cytoplasmic FMR1-interacting protein OS=Homo sapiens OX=9606 GN=CYFIP2 PE=1 SV=1	117.856	25.0204	24	166	10	352.11	MG-H [R291]
Q5VZ89	DENN domain-containing protein 4C OS=Homo sapiens OX=9606 GN=DENND4C PE=1 SV=3	10.928	2.67156	4	11	4	5.87		Carboxyethyl [R1677]
Q9Y315	Deoxyribose-phosphate aldolase OS=Homo sapiens OX=9606 GN=DERA PE=1 SV=2	30.443	28.6164	7	32	7	70.65		Carboxyethyl [K282]
P15924	Desmoplakin OS=Homo sapiens OX=9606 GN=DSP PE=1 SV=3	335.608	31.1041	82	574	82	917.82		Carboxyethyl [R1403]
A6NML8	Diaphanous homolog 2 (Drosophila), isoform CRA_c OS=Homo sapiens OX=9606 GN=DIAPH2 PE=1 SV=3	37.159	10.1277	8	38	8	56.92	MG-H [R707]	Carboxyethyl [K704; K712]
Q99615	DnaJ homolog subfamily C member 7 OS=Homo sapiens OX=9606 GN=DNAJC7 PE=1 SV=2	135.316	55.668	27	232	27	394.54		Carboxyethyl [R216]
Q96M86	Dynein heavy chain domain-containing protein 1 OS=Homo sapiens OX=9606 GN=DNHD1 PE=2 SV=2	3.809	0.799495	2	2	2	2.13	MG-H [R1541]	Carboxyethyl [K1542]
Q7Z6Z7	E3 ubiquitin-protein ligase HUWE1 OS=Homo sapiens OX=9606 GN=HUWE1 PE=1 SV=3	402.601	20.2332	78	573	72	1000.19	MG-H [R2162]
O94822	E3 ubiquitin-protein ligase listerin OS=Homo sapiens OX=9606 GN=LTN1 PE=1 SV=6	20.048	3.85051	5	16	5	19.59	MG-H [R349; R353]
A0A590UJW8	E3 ubiquitin-protein ligase OS=Homo sapiens OX=9606 GN=ITCH PE=1 SV=1	21.934	9.75904	7	11	7	12.18		Carboxyethyl [R437; K440]
A0A0A0MTR7	E3 ubiquitin-protein ligase RNF213 OS=Homo sapiens OX=9606 GN=RNF213 PE=1 SV=1	959.484	33.6662	163	1459	162	2880.96	MG-H [R4764]
P68104	Elongation factor 1-alpha 1 OS=Homo sapiens OX=9606 GN=EEF1A1 PE=1 SV=1	371.384	68.1818	36	1771	19	4183.55		Carboxyethyl [K255]
Q05639	Elongation factor 1-alpha 2 OS=Homo sapiens OX=9606 GN=EEF1A2 PE=1 SV=1	277.062	64.1469	32	1552	15	3708.55		Carboxyethyl [K255]
P26641	Elongation factor 1-gamma OS=Homo sapiens OX=9606 GN=EEF1G PE=1 SV=3	194.335	44.3936	26	469	26	917.74	MG-H [R414]	Carboxyethyl [K401]
O94919	Endonuclease domain-containing 1 protein OS=Homo sapiens OX=9606 GN=ENDOD1 PE=1 SV=2	53.707	31.4	11	80	11	170.3	MG-H [R22]	Carboxyethyl [R5]
Q9UPY3	Endoribonuclease Dicer OS=Homo sapiens OX=9606 GN=DICER1 PE=1 SV=3	21.294	3.64204	6	11	6	10.49	MG-H [R688; R692]
H0Y498	ER degradation-enhancing alpha-mannosidase-like protein 3 (Fragment) OS=Homo sapiens OX=9606 GN=EDEM3 PE=1 SV=1	7.468	12.3684	3	3	3	0	MG-H [R17]	Carboxyethyl [K21]
P15311	Ezrin OS=Homo sapiens OX=9606 GN=EZR PE=1 SV=4	536.782	63.9932	69	1291	52	2891.3	MG-H [R8]	Carboxyethyl [K3]
Q9BXW9	Fanconi anemia group D2 protein OS=Homo sapiens OX=9606 GN=FANCD2 PE=1 SV=2	13.732	3.92833	4	22	4	15.24		Carboxyethyl [R735]
P22830	Ferrochelatase, mitochondrial OS=Homo sapiens OX=9606 GN=FECH PE=1 SV=2	52.505	36.1702	10	73	10	115.64	MG-H [R2; R13]
Q14315	Filamin-C OS=Homo sapiens OX=9606 GN=FLNC PE=1 SV=3	292.138	22.0917	50	449	39	908.37	MG-H [R1376]
P04075	Fructose-bisphosphate aldolase A OS=Homo sapiens OX=9606 GN=ALDOA PE=1 SV=2	396.175	85.4396	34	1084	30	2630.67		Carboxyethyl [K230]
A0A087WUQ6	Glutathione peroxidase OS=Homo sapiens OX=9606 GN=GPX1 PE=1 SV=1	34.458	44.5545	8	55	8	99.86	MG-H [R64]	Carboxyethyl [R68]
P09211	Glutathione S-transferase P OS=Homo sapiens OX=9606 GN=GSTP1 PE=1 SV=2	84.234	60.9524	10	231	9	516.83		Carboxyethyl [K121]
P04406	Glyceraldehyde-3-phosphate dehydrogenase OS=Homo sapiens OX=9606 GN=GAPDH PE=1 SV=3	636.713	84.4776	35	2636	3	7341.68	MG-H [R234]
F8WAN9	GMP reductase OS=Homo sapiens OX=9606 GN=GMPR2 PE=1 SV=1	110.708	37.5358	14	142	12	338.1		Carboxyethyl [R190]
P07900	Heat shock protein HSP 90-alpha OS=Homo sapiens OX=9606 GN=HSP90AA1 PE=1 SV=5	922.564	63.5246	81	3818	54	9517.74	MG-H [R620]
P08238	Heat shock protein HSP 90-beta OS=Homo sapiens OX=9606 GN=HSP90AB1 PE=1 SV=4	932.207	78.0387	85	3833	31	9527.6	MG-H [R177]	Carboxyethyl [K180; K411]
Q02539	Histone H1.1 OS=Homo sapiens OX=9606 GN=H1-1 PE=1 SV=3	97.704	40.9302	13	201	6	436.77		Carboxyethyl [R57]
P62805	Histone H4 OS=Homo sapiens OX=9606 GN=H4C1 PE=1 SV=2	77.095	62.1359	13	131	13	285.96	MG-H [R79]	Carboxyethyl [K80]
Q9H792	Inactive tyrosine-protein kinase PEAK1 OS=Homo sapiens OX=9606 GN=PEAK1 PE=1 SV=4	4.386	1.71821	2	3	2	2.43	MG-H [R1059; R1062]
A0A3F2YNW8	Inositol 1,4,5-trisphosphate receptor type 1 OS=Homo sapiens OX=9606 GN=ITPR1 PE=1 SV=1	163.916	15.3455	35	222	29	341.35		Carboxyethyl [K957]
Q14573	Inositol 1,4,5-trisphosphate receptor type 3 OS=Homo sapiens OX=9606 GN=ITPR3 PE=1 SV=2	288.087	24.5227	58	401	52	656.7		Carboxyethyl [R1819; R1829]
Q9UJF2-2	Isoform 2 of Ras GTPase-activating protein nGAP OS=Homo sapiens OX=9606 GN=RASAL2	12.661	3.35938	3	6	2	1.94	MG-H [R1197]
Q01082-3	Isoform 2 of Spectrin beta chain, non-erythrocytic 1 OS=Homo sapiens OX=9606 GN=SPTBN1	1185.62	62.645	153	1680	3	4027.07	MG-H [R1248]	Carboxyethyl [K1246]
P67936-2	Isoform 2 of Tropomyosin alpha-4 chain OS=Homo sapiens OX=9606 GN=TPM4	437.963	82.7465	52	668	12	1614.89		Carboxyethyl [K49; K51]
Q13310-3	Isoform 3 of Polyadenylate-binding protein 4 OS=Homo sapiens OX=9606 GN=PABPC4	221.239	44.0909	34	458	25	1011.06	MG-H [R356]	Carboxyethyl [K361]
P06753-4	Isoform 4 of Tropomyosin alpha-3 chain OS=Homo sapiens OX=9606 GN=TPM3	386.748	78.1377	47	641	3	1582.73		Carboxyethyl [K177; K181]
Q8WXA3-1	Isoform 5 of RUN and FYVE domain-containing protein 2 OS=Homo sapiens OX=9606 GN=RUFY2	11.351	9.61832	5	13	3	14.03		Carboxyethyl [K548; K563]
Q7Z406-6	Isoform 6 of Myosin-14 OS=Homo sapiens OX=9606 GN=MYH14	930.885	56.2157	138	1543	123	3790.13	MG-H [R1075]
Q15149-8	Isoform 8 of Plectin OS=Homo sapiens OX=9606 GN=PLEC	1194.38	50.3204	240	1826	2	3591.33	MG-H [R1529; R1531]	Carboxyethyl [R1529; R1531]
P05783	Keratin, type I cytoskeletal 18 OS=Homo sapiens OX=9606 GN=KRT18 PE=1 SV=2	337.02	89.0698	46	875	44	1671.01	MG-H [R429]	Carboxyethyl [K426]
P02538	Keratin, type II cytoskeletal 6A OS=Homo sapiens OX=9606 GN=KRT6A PE=1 SV=3	127.066	40.9574	23	246	14	428.74		Carboxyethyl [R260; K271]
Q03252	Lamin-B2 OS=Homo sapiens OX=9606 GN=LMNB2 PE=1 SV=4	219.272	54.6774	44	378	37	725.41	MG-H [R575]	Carboxyethyl [K578]
G3V5T0	Maleylacetoacetate isomerase OS=Homo sapiens OX=9606 GN=GSTZ1 PE=1 SV=1	35.55	23.7624	6	51	6	122.14		Carboxyethyl [R192; R201]
Q5JXX2	Mortality factor 4-like protein 2 (Fragment) OS=Homo sapiens OX=9606 GN=MORF4L2 PE=1 SV=1	28.176	32.7684	6	33	6	61.42		Carboxyethyl [R102; R104]
Q6DN12	Multiple C2 and transmembrane domain-containing protein 2 OS=Homo sapiens OX=9606 GN=MCTP2 PE=1 SV=3	41.15	14.8064	13	63	13	77.54	MG-H [R211]	Carboxyethyl [R209]
Q9BQG0	Myb-binding protein 1A OS=Homo sapiens OX=9606 GN=MYBBP1A PE=1 SV=2	156.512	26.8825	32	197	32	376.82	MG-H [R671]
Q15746	Myosin light chain kinase, smooth muscle OS=Homo sapiens OX=9606 GN=MYLK PE=1 SV=4	206.165	26.5413	39	228	38	365.55		Carboxyethyl [K960; K964]
P35579	Myosin-9 OS=Homo sapiens OX=9606 GN=MYH9 PE=1 SV=4	1706.5	61.8878	196	2792	164	7223.43	MG-H [R1191]
Q9Y2A7	Nck-associated protein 1 OS=Homo sapiens OX=9606 GN=NCKAP1 PE=1 SV=1	207.934	32.5355	39	324	39	599.66		Carboxyethyl [K735; R744]
A0A5H1ZRP4	Negative elongation factor B OS=Homo sapiens OX=9606 GN=NELFB PE=1 SV=1	41.071	19.2675	11	69	10	90.09		Carboxyethyl [R21]
Q8NF91	Nesprin-1 OS=Homo sapiens OX=9606 GN=SYNE1 PE=1 SV=4	6.51	0.4547	3	4	2	6.19		Carboxyethyl [R4474]
Q09666	Neuroblast differentiation-associated protein AHNAK OS=Homo sapiens OX=9606 GN=AHNAK PE=1 SV=2	2608.92	75.8404	334	3815	334	8945.85		Carboxyethyl [K1333; K2257; K2463; K3601; K4074; K4128; K4592; K8717]
Q8N5F7	NF-kappa-B-activating protein OS=Homo sapiens OX=9606 GN=NKAP PE=1 SV=1	17.258	12.5301	3	10	3	31.56	MG-H [R12]	Carboxyethyl [R8]
O75376	Nuclear receptor corepressor 1 OS=Homo sapiens OX=9606 GN=NCOR1 PE=1 SV=2	33.083	5.08197	8	27	7	28.63		Carboxyethyl [R1677]
Q7Z3B4	Nucleoporin p54 OS=Homo sapiens OX=9606 GN=NUP54 PE=1 SV=2	53.024	26.6272	14	99	14	117.51	MG-H [R448]	Carboxyethyl [R439]
Q06710	Paired box protein Pax-8 OS=Homo sapiens OX=9606 GN=PAX8 PE=1 SV=2	11.628	10	3	9	3	9.53	MG-H [R220]	Carboxyethyl [K221]
Q5JVF3	PCI domain-containing protein 2 OS=Homo sapiens OX=9606 GN=PCID2 PE=1 SV=2	43.322	32.8321	11	49	11	76.08		Carboxyethyl [K177]
O15067	Phosphoribosylformylglycinamidine synthase OS=Homo sapiens OX=9606 GN=PFAS PE=1 SV=4	69.579	14.8729	15	105	14	135.43		Carboxyethyl [R1201; R1205; R1210]
Q10471	Polypeptide N-acetylgalactosaminyltransferase 2 OS=Homo sapiens OX=9606 GN=GALNT2 PE=1 SV=1	150.142	41.5061	28	274	28	555.05	MG-H [R291]	Carboxyethyl [R519]
Q8IY21	Probable ATP-dependent RNA helicase DDX60 OS=Homo sapiens OX=9606 GN=DDX60 PE=1 SV=3	49.052	9.34579	13	50	13	63.16		Carboxyethyl [R1259]
Q9Y3A2	Probable U3 small nucleolar RNA-associated protein 11 OS=Homo sapiens OX=9606 GN=UTP11 PE=1 SV=2	6.456	13.834	3	8	3	2.08	MG-H [R164]
Q92733	Proline-rich protein PRCC OS=Homo sapiens OX=9606 GN=PRCC PE=1 SV=1	24.484	11.609	4	28	4	47.43		Carboxyethyl [K250]
J3KN16	Proteasome adapter and scaffold protein ECM29 OS=Homo sapiens OX=9606 GN=ECPAS PE=1 SV=1	271.132	25.2355	48	489	48	832.79		Carboxyethyl [K476]
P28062	Proteasome subunit beta type-8 OS=Homo sapiens OX=9606 GN=PSMB8 PE=1 SV=3	97.655	35.8696	11	129	11	327.97		Carboxyethyl [R230]
Q86UE4	Protein LYRIC OS=Homo sapiens OX=9606 GN=MTDH PE=1 SV=2	127.571	36.2543	20	185	20	350.41	MG-H [R142]
P48634	Protein PRRC2A OS=Homo sapiens OX=9606 GN=PRRC2A PE=1 SV=3	124.548	16.968	26	175	23	301.2		Carboxyethyl [K901; R904]
Q9P258	Protein RCC2 OS=Homo sapiens OX=9606 GN=RCC2 PE=1 SV=2	176.868	48.659	24	286	24	699.04	MG-H [R194]
P21980	Protein-glutamine gamma-glutamyltransferase 2 OS=Homo sapiens OX=9606 GN=TGM2 PE=1 SV=2	309.177	41.3392	33	505	33	1276.32	MG-H [R34; R35]
Q58FF8	Putative heat shock protein HSP 90-beta 2 OS=Homo sapiens OX=9606 GN=HSP90AB2P PE=1 SV=2	178.139	31.4961	20	384	2	860.37		Carboxyethyl [K323]
P50395	Rab GDP dissociation inhibitor beta OS=Homo sapiens OX=9606 GN=GDI2 PE=1 SV=2	427.736	69.6629	43	555	34	1334.72	MG-H [R423]
A0A2R8Y5S7	Radixin OS=Homo sapiens OX=9606 GN=RDX PE=1 SV=1	339.397	60.339	50	665	27	1282.08	MG-H [R8]	Carboxyethyl [K3]
P51149	Ras-related protein Rab-7a OS=Homo sapiens OX=9606 GN=RAB7A PE=1 SV=1	118.772	62.8019	16	216	16	606.09		Carboxyethyl [K32; K38]
E7EVL6	Replication initiator 1 (Fragment) OS=Homo sapiens OX=9606 GN=REPIN1 PE=1 SV=1	22.35	27.3973	3	11	3	22.85		Carboxyethyl [R55]
A0A087WWE7	Ribosomal biogenesis factor OS=Homo sapiens OX=9606 GN=RBIS PE=1 SV=1	10.015	36.0656	2	15	2	20.96		Carboxyethyl [K30]
O43295	SLIT-ROBO Rho GTPase-activating protein 3 OS=Homo sapiens OX=9606 GN=SRGAP3 PE=1 SV=3	12.101	6.73339	5	7	5	2.8		Carboxyethyl [K190]
Q3KQZ1	Solute carrier family 25 member 35 OS=Homo sapiens OX=9606 GN=SLC25A35 PE=2 SV=1	6.852	11.3333	2	12	2	13.05		Carboxyethyl [K127]
Q01082	Spectrin beta chain, non-erythrocytic 1 OS=Homo sapiens OX=9606 GN=SPTBN1 PE=1 SV=2	1291.02	62.775	166	1831	16	4451.94	MG-H [R1261]	Carboxyethyl [K1259]
O15020	Spectrin beta chain, non-erythrocytic 2 OS=Homo sapiens OX=9606 GN=SPTBN2 PE=1 SV=3	184.425	19.0795	38	231	27	414.46		Carboxyethyl [K2304]
O95347	Structural maintenance of chromosomes protein 2 OS=Homo sapiens OX=9606 GN=SMC2 PE=1 SV=2	149.682	25.3133	30	226	30	428.76		Carboxyethyl [R566]
Q9Y490	Talin-1 OS=Homo sapiens OX=9606 GN=TLN1 PE=1 SV=3	772.459	46.6352	110	1274	95	3039.88	MG-H [R1340]	Carboxyethyl [K1332]
Q9BYX2	TBC1 domain family member 2A OS=Homo sapiens OX=9606 GN=TBC1D2 PE=1 SV=3	47.78	11.0991	8	63	8	136.41		Carboxyethyl [K770; R773]
P63313	Thymosin beta-10 OS=Homo sapiens OX=9606 GN=TMSB10 PE=1 SV=2	175.217	95.4545	11	230	10	722.86		Carboxyethyl [K39; R40]
Q8WZ42	Titin OS=Homo sapiens OX=9606 GN=TTN PE=1 SV=4	10.693	0.186317	5	17	5	4.32		Carboxyethyl [K3154; K28981]
Q6IPX3	Transcription elongation factor A protein-like 6 OS=Homo sapiens OX=9606 GN=TCEAL6 PE=2 SV=1	24.615	33.5	7	60	2	75.87		Carboxyethyl [K99; R100]
Q7KZ85	Transcription elongation factor SPT6 OS=Homo sapiens OX=9606 GN=SUPT6H PE=1 SV=2	84.446	15.9907	20	82	20	108.42		Carboxyethyl [R1113]
F2Z2U4	Transformation/transcription domain-associated protein OS=Homo sapiens OX=9606 GN=TRRAP PE=1 SV=3	99.178	8.93971	30	141	30	110.86	MG-H [R1143]
Q9H061	Transmembrane protein 126A OS=Homo sapiens OX=9606 GN=TMEM126A PE=1 SV=1	22.156	36.4103	6	39	6	45.32	MG-H [R29; R55]
U3KQK2	Tropomyosin beta chain (Fragment) OS=Homo sapiens OX=9606 GN=TPM2 PE=1 SV=1	88.128	79.2793	18	175	6	336.49		Carboxyethyl [K106]
Q9BQE3	Tubulin alpha-1C chain OS=Homo sapiens OX=9606 GN=TUBA1C PE=1 SV=1	362.325	76.6147	31	961	11	2163.37		Carboxyethyl [K124]
Q9NZ09	Ubiquitin-associated protein 1 OS=Homo sapiens OX=9606 GN=UBAP1 PE=1 SV=1	4.755	5.17928	2	3	2	0	MG-H [R50]
Q16222	UDP-N-acetylhexosamine pyrophosphorylase OS=Homo sapiens OX=9606 GN=UAP1 PE=1 SV=3	64.736	33.3333	16	107	14	166.47		Carboxyethyl [K188]
P06132	Uroporphyrinogen decarboxylase OS=Homo sapiens OX=9606 GN=UROD PE=1 SV=2	54.423	24.7956	9	99	9	213.99	MG-H [R179]	Carboxyethyl [K178]
Q9P0L0	Vesicle-associated membrane protein-associated protein A OS=Homo sapiens OX=9606 GN=VAPA PE=1 SV=3	114.375	52.6104	17	239	16	515.6		Carboxyethyl [R194; R197]
Q8WU90	Zinc finger CCCH domain-containing protein 15 OS=Homo sapiens OX=9606 GN=ZC3H15 PE=1 SV=1	101.401	48.5915	22	179	22	261.99		Carboxyethyl [K259]

## Sheet: Caov3 (CBPR)
Accession	Description	Sum PEP Score	Coverage [%]	# Peptides	# PSMs	# Unique Peptides	Score Sequest HT	MG-H (R) Positions	Carboxyethyl (K; R) Positions
O94851	[F-actin]-monooxygenase MICAL2 OS=Homo sapiens OX=9606 GN=MICAL2 PE=1 SV=1	14.53	2.84698	3	23	2	46.51		Carboxyethyl [R518; K521]
O15120	1-acyl-sn-glycerol-3-phosphate acyltransferase beta OS=Homo sapiens OX=9606 GN=AGPAT2 PE=1 SV=1	4.068	7.91367	2	2	2	0	MG-H [R81]
Q9Y2I7	1-phosphatidylinositol 3-phosphate 5-kinase OS=Homo sapiens OX=9606 GN=PIKFYVE PE=1 SV=3	5.01	1.04862	2	5	2	0	MG-H [R338]
A0A2R8Y811	40S ribosomal protein S14 (Fragment) OS=Homo sapiens OX=9606 GN=RPS14 PE=1 SV=1	126.324	43.3333	11	206	11	560.05		Carboxyethyl [K86; K96]
Q02543	60S ribosomal protein L18a OS=Homo sapiens OX=9606 GN=RPL18A PE=1 SV=2	107.722	55.6818	15	182	15	381.12		Carboxyethyl [R31]
P00568	Adenylate kinase isoenzyme 1 OS=Homo sapiens OX=9606 GN=AK1 PE=1 SV=3	36.672	41.2371	10	86	10	139.7	MG-H [R97]	Carboxyethyl [K88]
Q9UJY5	ADP-ribosylation factor-binding protein GGA1 OS=Homo sapiens OX=9606 GN=GGA1 PE=1 SV=1	29.584	9.85915	8	41	8	34.02		Carboxyethyl [K566]
Q9UHB7	AF4/FMR2 family member 4 OS=Homo sapiens OX=9606 GN=AFF4 PE=1 SV=1	11.082	6.36285	4	9	4	9.59	MG-H [R600]	Carboxyethyl [K583; K602; K606]
O43488	Aflatoxin B1 aldehyde reductase member 2 OS=Homo sapiens OX=9606 GN=AKR7A2 PE=1 SV=3	112.612	40.1114	14	118	14	281.12		Carboxyethyl [R37]
Q9ULJ7	Ankyrin repeat domain-containing protein 50 OS=Homo sapiens OX=9606 GN=ANKRD50 PE=1 SV=4	4.342	1.46956	2	4	2	0		Carboxyethyl [K21]
Q9UPP5	AP2-interacting clathrin-endocytosis protein OS=Homo sapiens OX=9606 GN=KIAA1107 PE=1 SV=3	3.687	4.37842	2	3	2	0		Carboxyethyl [R913]
O43150	Arf-GAP with SH3 domain, ANK repeat and PH domain-containing protein 2 OS=Homo sapiens OX=9606 GN=ASAP2 PE=1 SV=3	39.919	16.501	9	39	7	42.4		Carboxyethyl [K348]
G3V325	ATP5MF-PTCD1 readthrough OS=Homo sapiens OX=9606 GN=ATP5MF-PTCD1 PE=4 SV=1	16.082	6.54206	5	21	5	37.88		Carboxyethyl [K649]
P33897	ATP-binding cassette sub-family D member 1 OS=Homo sapiens OX=9606 GN=ABCD1 PE=1 SV=2	23.498	8.32215	5	23	5	28.42	MG-H [R711]	Carboxyethyl [R698; K708]
Q01813	ATP-dependent 6-phosphofructokinase, platelet type OS=Homo sapiens OX=9606 GN=PFKP PE=1 SV=2	281.752	41.4541	38	483	34	1127.84		Carboxyethyl [R383]
O00148	ATP-dependent RNA helicase DDX39A OS=Homo sapiens OX=9606 GN=DDX39A PE=1 SV=2	169.778	55.0351	27	352	12	754.53		Carboxyethyl [R354]
F8WCU9	AT-rich interactive domain-containing protein 2 (Fragment) OS=Homo sapiens OX=9606 GN=ARID2 PE=1 SV=2	23.409	6.41317	9	20	9	8.91		Carboxyethyl [R227; K229]
P13929	Beta-enolase OS=Homo sapiens OX=9606 GN=ENO3 PE=1 SV=5	72.561	33.6406	13	225	7	331.17		Carboxyethyl [R50]
P31939	Bifunctional purine biosynthesis protein PURH OS=Homo sapiens OX=9606 GN=ATIC PE=1 SV=3	239.681	54.5608	32	435	32	898.05		Carboxyethyl [R42]
Q9UHR4	Brain-specific angiogenesis inhibitor 1-associated protein 2-like protein 1 OS=Homo sapiens OX=9606 GN=BAIAP2L1 PE=1 SV=2	82.225	38.5519	17	129	17	211.48		Carboxyethyl [K183]
A0A3B3ISJ8	CAP-Gly domain-containing linker protein 1 (Fragment) OS=Homo sapiens OX=9606 GN=CLIP1 PE=1 SV=1	33.442	8.8812	6	44	2	87.46		Carboxyethyl [K497; K531]
Q9UDT6	CAP-Gly domain-containing linker protein 2 OS=Homo sapiens OX=9606 GN=CLIP2 PE=1 SV=1	67.306	17.0172	12	51	10	46.06	MG-H [R12]	Carboxyethyl [K3; K8]
P16152	Carbonyl reductase [NADPH] 1 OS=Homo sapiens OX=9606 GN=CBR1 PE=1 SV=3	123.886	58.8448	16	304	12	696.99		Carboxyethyl [K239]
A0A2R8Y635	Cation-transporting ATPase (Fragment) OS=Homo sapiens OX=9606 GN=ATP13A3 PE=1 SV=1	4.806	2.92096	2	3	2	1.93		Carboxyethyl [K13]
Q99715	Collagen alpha-1(XII) chain OS=Homo sapiens OX=9606 GN=COL12A1 PE=1 SV=2	92.151	9.14136	22	105	22	145.72		Carboxyethyl [K132; R153]
P12277	Creatine kinase B-type OS=Homo sapiens OX=9606 GN=CKB PE=1 SV=1	152.68	50.6562	19	349	19	621.1	MG-H [R138]
H0YCP6	CSC1-like protein 2 (Fragment) OS=Homo sapiens OX=9606 GN=TMEM63B PE=1 SV=1	12.689	10.3846	4	15	4	17.16		Carboxyethyl [K65]
Q13363	C-terminal-binding protein 1 OS=Homo sapiens OX=9606 GN=CTBP1 PE=1 SV=2	91.205	46.3636	17	172	12	365.97		Carboxyethyl [R380]
Q14739	Delta(14)-sterol reductase LBR OS=Homo sapiens OX=9606 GN=LBR PE=1 SV=2	56.154	22.1138	12	86	12	179.71		Carboxyethyl [K532]
A0A0A0MT68	Deoxyribonuclease OS=Homo sapiens OX=9606 GN=DNASE1L3 PE=1 SV=1	3.498	7.98611	2	4	2	0	MG-H [R235]
Q9Y315	Deoxyribose-phosphate aldolase OS=Homo sapiens OX=9606 GN=DERA PE=1 SV=2	28.068	22.6415	5	28	5	68.32		Carboxyethyl [K282]
P33981	Dual specificity protein kinase TTK OS=Homo sapiens OX=9606 GN=TTK PE=1 SV=2	20.389	7.46791	5	22	5	37.9		Carboxyethyl [K28]
Q7Z6Z7	E3 ubiquitin-protein ligase HUWE1 OS=Homo sapiens OX=9606 GN=HUWE1 PE=1 SV=3	304.044	16.9867	65	441	60	720.35	MG-H [R2162]
Q92616	eIF-2-alpha kinase activator GCN1 OS=Homo sapiens OX=9606 GN=GCN1 PE=1 SV=6	453.214	31.2991	88	776	88	1332		Carboxyethyl [K2366]
P68104	Elongation factor 1-alpha 1 OS=Homo sapiens OX=9606 GN=EEF1A1 PE=1 SV=1	376.43	77.0563	38	1552	20	3412.76		Carboxyethyl [K255]
Q05639	Elongation factor 1-alpha 2 OS=Homo sapiens OX=9606 GN=EEF1A2 PE=1 SV=1	277.901	73.2181	34	1316	16	2932.54		Carboxyethyl [K255]
P15311	Ezrin OS=Homo sapiens OX=9606 GN=EZR PE=1 SV=4	541.099	64.5051	67	1282	51	2908.05	MG-H [R8]	Carboxyethyl [K3]
Q9BXW9	Fanconi anemia group D2 protein OS=Homo sapiens OX=9606 GN=FANCD2 PE=1 SV=2	19.487	4.89318	5	24	5	25.92		Carboxyethyl [R735]
Q68DA7	Formin-1 OS=Homo sapiens OX=9606 GN=FMN1 PE=1 SV=3	3.618	0.916138	2	4	2	0		Carboxyethyl [K1160]
K7EK60	Formin-like protein 1 OS=Homo sapiens OX=9606 GN=FMNL1 PE=1 SV=1	12.772	11.5836	4	10	4	2.99		Carboxyethyl [R651]
P51116	Fragile X mental retardation syndrome-related protein 2 OS=Homo sapiens OX=9606 GN=FXR2 PE=1 SV=2	89.965	31.3522	17	114	13	260.47	MG-H [R283]	Carboxyethyl [R286]
P04075	Fructose-bisphosphate aldolase A OS=Homo sapiens OX=9606 GN=ALDOA PE=1 SV=2	361.439	87.6374	36	936	14	2214.29	MG-H [R60]	Carboxyethyl [K230]
Q6PCE3	Glucose 1,6-bisphosphate synthase OS=Homo sapiens OX=9606 GN=PGM2L1 PE=1 SV=3	43.289	19.9357	10	28	10	32.95	MG-H [R237]
P09211	Glutathione S-transferase P OS=Homo sapiens OX=9606 GN=GSTP1 PE=1 SV=2	80.915	61.9048	11	218	10	527.88		Carboxyethyl [K121]
Q9H3P7	Golgi resident protein GCP60 OS=Homo sapiens OX=9606 GN=ACBD3 PE=1 SV=4	108.399	28.4091	16	139	16	280.43		Carboxyethyl [K100]
P55042	GTP-binding protein RAD OS=Homo sapiens OX=9606 GN=RRAD PE=1 SV=2	3.594	12.3377	2	8	2	12.5	MG-H [R189; R191]	Carboxyethyl [R14; R20]
Q92598	Heat shock protein 105 kDa OS=Homo sapiens OX=9606 GN=HSPH1 PE=1 SV=1	316.087	46.3869	45	457	40	1051.78		Carboxyethyl [K697]
A0A024R4E5	High density lipoprotein binding protein (Vigilin), isoform CRA_a OS=Homo sapiens OX=9606 GN=HDLBP PE=1 SV=1	393.939	47.4763	62	609	62	1232.8	MG-H [R819]	Carboxyethyl [R824]
Q02539	Histone H1.1 OS=Homo sapiens OX=9606 GN=H1-1 PE=1 SV=3	100.769	37.6744	12	197	6	450.48		Carboxyethyl [R57]
P84243	Histone H3.3 OS=Homo sapiens OX=9606 GN=H3-3A PE=1 SV=2	18.91	32.3529	5	40	3	94.89	MG-H [R73]
A0A140T9H5	HLA class I histocompatibility antigen, C alpha chain OS=Homo sapiens OX=9606 GN=HLA-C PE=1 SV=1	177.485	56.7204	19	370	6	952.37		Carboxyethyl [K371]
P14616	Insulin receptor-related protein OS=Homo sapiens OX=9606 GN=INSRR PE=1 SV=2	3.459	2.31303	2	2	2	0	MG-H [R1022]	Carboxyethyl [K1013]
Q9UHQ4-2	Isoform 2 of B-cell receptor-associated protein 29 OS=Homo sapiens OX=9606 GN=BCAP29	27.036	19.8276	8	41	8	48.84		Carboxyethyl [K329]
P35580-2	Isoform 2 of Myosin-10 OS=Homo sapiens OX=9606 GN=MYH10	595.989	45.1305	100	946	78	1916.82		Carboxyethyl [K586; K588]
Q7Z406-2	Isoform 2 of Myosin-14 OS=Homo sapiens OX=9606 GN=MYH14	830.121	52.4558	127	1347	114	3217.49	MG-H [R1108]
Q01082-3	Isoform 2 of Spectrin beta chain, non-erythrocytic 1 OS=Homo sapiens OX=9606 GN=SPTBN1	1062.94	60.7425	140	1432	3	3340.03		Carboxyethyl [K1368]
Q9BW19	Kinesin-like protein KIFC1 OS=Homo sapiens OX=9606 GN=KIFC1 PE=1 SV=2	71.753	22.5854	14	112	14	201.42		Carboxyethyl [K232]
R4GMQ1	Lysine-specific histone demethylase OS=Homo sapiens OX=9606 GN=KDM1A PE=1 SV=2	68.353	20.0466	16	114	16	96.36		Carboxyethyl [R844]
A0A0A0MRB5	MAP kinase-activating death domain protein OS=Homo sapiens OX=9606 GN=MADD PE=1 SV=1	60.875	11.2091	17	84	17	88.87		Carboxyethyl [R495]
Q14676	Mediator of DNA damage checkpoint protein 1 OS=Homo sapiens OX=9606 GN=MDC1 PE=1 SV=3	9.849	2.77645	3	4	3	2.42		Carboxyethyl [K1840]
Q15648	Mediator of RNA polymerase II transcription subunit 1 OS=Homo sapiens OX=9606 GN=MED1 PE=1 SV=4	30.701	8.6654	9	28	9	26.26		Carboxyethyl [K1299; K1300]
Q9Y605	MORF4 family-associated protein 1 OS=Homo sapiens OX=9606 GN=MRFAP1 PE=1 SV=1	14.86	29.9213	2	9	2	41.26		Carboxyethyl [K109]
P35579	Myosin-9 OS=Homo sapiens OX=9606 GN=MYH9 PE=1 SV=4	1629.59	59.5408	181	2611	154	6763.32		Carboxyethyl [K563; K565]
Q09666	Neuroblast differentiation-associated protein AHNAK OS=Homo sapiens OX=9606 GN=AHNAK PE=1 SV=2	2454.63	75.2122	317	3583	317	8170.79		Carboxyethyl [K1417; K2257; K4074]
E9PC69	Non-specific serine/threonine protein kinase OS=Homo sapiens OX=9606 GN=MARK2 PE=1 SV=3	58.722	26.2211	13	74	10	124.29		Carboxyethyl [R602; R605]
Q02818	Nucleobindin-1 OS=Homo sapiens OX=9606 GN=NUCB1 PE=1 SV=4	203.602	55.3145	28	252	27	529.04	MG-H [R87]
Q9BVL2	Nucleoporin p58/p45 OS=Homo sapiens OX=9606 GN=NUP58 PE=1 SV=1	24.247	12.5209	6	29	6	70.41		Carboxyethyl [K288]
P32119	Peroxiredoxin-2 OS=Homo sapiens OX=9606 GN=PRDX2 PE=1 SV=5	120.642	64.1414	12	230	11	504.7		Carboxyethyl [K26]
O60828	Polyglutamine-binding protein 1 OS=Homo sapiens OX=9606 GN=PQBP1 PE=1 SV=1	47.769	42.6415	9	67	9	144.92	MG-H [R196]	Carboxyethyl [K197]
Q10471	Polypeptide N-acetylgalactosaminyltransferase 2 OS=Homo sapiens OX=9606 GN=GALNT2 PE=1 SV=1	122.142	40.9807	24	209	23	451.73		Carboxyethyl [R519]
O00180	Potassium channel subfamily K member 1 OS=Homo sapiens OX=9606 GN=KCNK1 PE=1 SV=1	5.62	6.25	2	6	2	5.5	MG-H [R163]
P0CG39	POTE ankyrin domain family member J OS=Homo sapiens OX=9606 GN=POTEJ PE=3 SV=1	78.826	10.79	9	396	4	757.41		Carboxyethyl [K15]
Q92733	Proline-rich protein PRCC OS=Homo sapiens OX=9606 GN=PRCC PE=1 SV=1	15.031	11.609	4	19	4	20.12		Carboxyethyl [K250]
J3KN16	Proteasome adapter and scaffold protein ECM29 OS=Homo sapiens OX=9606 GN=ECPAS PE=1 SV=1	260.559	26.2271	49	423	49	666.32		Carboxyethyl [K476]
P28062	Proteasome subunit beta type-8 OS=Homo sapiens OX=9606 GN=PSMB8 PE=1 SV=3	86.572	28.9855	9	134	9	357.72		Carboxyethyl [R230]
P21980	Protein-glutamine gamma-glutamyltransferase 2 OS=Homo sapiens OX=9606 GN=TGM2 PE=1 SV=2	314.747	41.3392	32	502	32	1234.39	MG-H [R34; R35]
P50395	Rab GDP dissociation inhibitor beta OS=Homo sapiens OX=9606 GN=GDI2 PE=1 SV=2	361.241	60.4494	38	535	31	1309.65	MG-H [R423]
A0A2R8Y5S7	Radixin OS=Homo sapiens OX=9606 GN=RDX PE=1 SV=1	303.821	56.9492	45	589	23	1166.94	MG-H [R8]	Carboxyethyl [K3]
P43487	Ran-specific GTPase-activating protein OS=Homo sapiens OX=9606 GN=RANBP1 PE=1 SV=1	176.638	82.5871	16	284	16	771.48	MG-H [R57]
E9PMR6	Rho guanine nucleotide exchange factor 12 OS=Homo sapiens OX=9606 GN=ARHGEF12 PE=1 SV=1	7.344	2.01249	3	17	3	4.9	MG-H [R381]
A0A087WWE7	Ribosomal biogenesis factor OS=Homo sapiens OX=9606 GN=RBIS PE=1 SV=1	9.839	36.0656	2	16	2	10.87		Carboxyethyl [K30]
Q93084	Sarcoplasmic/endoplasmic reticulum calcium ATPase 3 OS=Homo sapiens OX=9606 GN=ATP2A3 PE=1 SV=2	83.952	11.3135	11	115	2	256.36		Carboxyethyl [R751]
Q96Q15	Serine/threonine-protein kinase SMG1 OS=Homo sapiens OX=9606 GN=SMG1 PE=1 SV=3	23.909	3.08659	9	14	9	7.07	MG-H [R1838]
Q5T5C7	Seryl-tRNA synthetase 1 OS=Homo sapiens OX=9606 GN=SARS1 PE=1 SV=1	129.811	29.1045	19	235	19	472.77		Carboxyethyl [K266]
O75886	Signal transducing adapter molecule 2 OS=Homo sapiens OX=9606 GN=STAM2 PE=1 SV=1	50.022	17.3333	9	80	7	183.71		Carboxyethyl [K165]
Q3KQZ1	Solute carrier family 25 member 35 OS=Homo sapiens OX=9606 GN=SLC25A35 PE=2 SV=1	5.718	11.3333	2	7	2	0		Carboxyethyl [K127]
Q13813	Spectrin alpha chain, non-erythrocytic 1 OS=Homo sapiens OX=9606 GN=SPTAN1 PE=1 SV=3	928.104	42.5162	128	1234	128	2891.04		Carboxyethyl [R1862]
Q01082	Spectrin beta chain, non-erythrocytic 1 OS=Homo sapiens OX=9606 GN=SPTBN1 PE=1 SV=2	1141.65	60.1523	150	1544	13	3659.5		Carboxyethyl [K1381]
O15020	Spectrin beta chain, non-erythrocytic 2 OS=Homo sapiens OX=9606 GN=SPTBN2 PE=1 SV=3	180.862	19.1632	38	202	27	379.07		Carboxyethyl [K2304]
Q9BX95	Sphingosine-1-phosphate phosphatase 1 OS=Homo sapiens OX=9606 GN=SGPP1 PE=1 SV=2	9.406	9.75057	4	11	4	17.3	MG-H [R103]
Q9H7N4	Splicing factor, arginine/serine-rich 19 OS=Homo sapiens OX=9606 GN=SCAF1 PE=1 SV=3	33.53	8.30793	10	49	9	42.06		Carboxyethyl [R1282; R1292]
Q6ZWJ1	Syntaxin-binding protein 4 OS=Homo sapiens OX=9606 GN=STXBP4 PE=1 SV=2	10.114	5.96745	3	4	3	2.19		Carboxyethyl [K323]
Q9Y490	Talin-1 OS=Homo sapiens OX=9606 GN=TLN1 PE=1 SV=3	728.247	44.7855	103	1140	103	2758.07	MG-H [R1340]	Carboxyethyl [K1332]
O60343	TBC1 domain family member 4 OS=Homo sapiens OX=9606 GN=TBC1D4 PE=1 SV=2	3.566	2.23421	2	4	2	2.31	MG-H [R363]
P63313	Thymosin beta-10 OS=Homo sapiens OX=9606 GN=TMSB10 PE=1 SV=2	181.483	95.4545	11	222	10	708.04		Carboxyethyl [K39; R40]
Q6IPX3	Transcription elongation factor A protein-like 6 OS=Homo sapiens OX=9606 GN=TCEAL6 PE=2 SV=1	23.943	33.5	7	54	2	66.44		Carboxyethyl [R100]
P29350	Tyrosine-protein phosphatase non-receptor type 6 OS=Homo sapiens OX=9606 GN=PTPN6 PE=1 SV=1	61.898	23.0252	14	89	14	147.11		Carboxyethyl [K522]
P09936	Ubiquitin carboxyl-terminal hydrolase isozyme L1 OS=Homo sapiens OX=9606 GN=UCHL1 PE=1 SV=2	206.617	73.5426	19	398	19	1024.85		Carboxyethyl [K4]
Q16222	UDP-N-acetylhexosamine pyrophosphorylase OS=Homo sapiens OX=9606 GN=UAP1 PE=1 SV=3	58.271	29.5019	13	104	11	164.93		Carboxyethyl [K188]
Q16851	UTP--glucose-1-phosphate uridylyltransferase OS=Homo sapiens OX=9606 GN=UGP2 PE=1 SV=5	108.805	38.189	23	274	23	419.72		Carboxyethyl [K312]
Q15061	WD repeat-containing protein 43 OS=Homo sapiens OX=9606 GN=WDR43 PE=1 SV=3	18.22	10.7829	7	28	7	11.24		Carboxyethyl [R252; K256]
Q9H1B5	Xylosyltransferase 2 OS=Homo sapiens OX=9606 GN=XYLT2 PE=1 SV=2	7.213	3.46821	2	4	2	3.68	MG-H [R288]	Carboxyethyl [R275]

## Sheet: PBL
Accession	Description	Sum PEP Score	Coverage [%]	# Peptides	# Unique Peptides	Score Sequest HT	MG-H1 (R) Count	MG-H1 (R) Positions	Carboxyethyl (K; R) Positions
P62258	14-3-3 protein epsilon OS=Homo sapiens OX=9606 GN=YWHAE PE=1 SV=1	158.143	61.9608	24	23	451.15	1	MG-H1 [R19]
P68133	Actin, alpha skeletal muscle OS=Homo sapiens OX=9606 GN=ACTA1 PE=1 SV=1	272.554	42.4403	24	9	1191.76	3	MG-H1 [R30; R39; R41]	Carboxyethyl [R30; R39; R41]
A0A2R8Y793	Actin, cytoplasmic 1 (Fragment) OS=Homo sapiens OX=9606 GN=ACTB PE=1 SV=1	422.522	78.3172	25	10	2605.72	4	MG-H1 [R28; R37; R39; R95]	Carboxyethyl [R28; R37; R39; K118; R190]
P53999	Activated RNA polymerase II transcriptional coactivator p15 OS=Homo sapiens OX=9606 GN=SUB1 PE=1 SV=3	92.362	51.1811	10	10	229.91	0		Carboxyethyl [K101]
P61163	Alpha-centractin OS=Homo sapiens OX=9606 GN=ACTR1A PE=1 SV=1	54.736	19.1489	9	5	78.71	0		Carboxyethyl [K238]
E9PLK3	Aminopeptidase OS=Homo sapiens OX=9606 GN=NPEPPS PE=1 SV=1	138.185	28.1967	25	25	198.93	0		Carboxyethyl [R516]
Q9Y679	Ancient ubiquitous protein 1 OS=Homo sapiens OX=9606 GN=AUP1 PE=1 SV=2	11.743	14.1463	5	5	11.56	0		Carboxyethyl [K264]
P80723	Brain acid soluble protein 1 OS=Homo sapiens OX=9606 GN=BASP1 PE=1 SV=2	207.161	92.9515	23	18	242.89	0		Carboxyethyl [K210]
P16152	Carbonyl reductase [NADPH] 1 OS=Homo sapiens OX=9606 GN=CBR1 PE=1 SV=3	65.22	42.2383	10	5	142.9	0		Carboxyethyl [K239]
Q9BXL7	Caspase recruitment domain-containing protein 11 OS=Homo sapiens OX=9606 GN=CARD11 PE=1 SV=3	16.901	5.28596	6	5	25.54	1	MG-H1 [R179]
Q5SZE1	Ceramide synthase 2 (Fragment) OS=Homo sapiens OX=9606 GN=CERS2 PE=1 SV=2	38.022	12.5	6	6	45.98	1	MG-H1 [R77]
E7EW49	CLIP-associating protein 2 OS=Homo sapiens OX=9606 GN=CLASP2 PE=1 SV=1	35.286	6.73712	9	7	32.68	1	MG-H1 [R203]
O60826	Coiled-coil domain-containing protein 22 OS=Homo sapiens OX=9606 GN=CCDC22 PE=1 SV=1	62.889	27.2727	14	14	71.83	0		Carboxyethyl [R623]
A0A590UK19	Coiled-coil domain-containing protein 30 OS=Homo sapiens OX=9606 GN=CCDC30 PE=4 SV=1	4.66	1.91693	3	3	1.87	0		Carboxyethyl [K70]
J3KNI1	Conserved oligomeric Golgi complex subunit 4 OS=Homo sapiens OX=9606 GN=COG4 PE=1 SV=1	23.712	9.63245	6	6	12.37	0		Carboxyethyl [R198; K200]
Q13363	C-terminal-binding protein 1 OS=Homo sapiens OX=9606 GN=CTBP1 PE=1 SV=2	54.567	30.9091	11	9	72.48	0		Carboxyethyl [R380]
A0A1B0GUM4	Cyclin-dependent kinase-like 5 OS=Homo sapiens OX=9606 GN=CDKL5 PE=1 SV=1	3.922	2.83768	2	2	5.69	0		Carboxyethyl [K236]
Q9H7D0	Dedicator of cytokinesis protein 5 OS=Homo sapiens OX=9606 GN=DOCK5 PE=1 SV=3	36.992	7.48663	14	13	46.19	0		Carboxyethyl [R1384]
O76062	Delta(14)-sterol reductase TM7SF2 OS=Homo sapiens OX=9606 GN=TM7SF2 PE=1 SV=3	4.849	4.54545	2	2	5.52	0		Carboxyethyl [K83]
I3L0R8	Derlin (Fragment) OS=Homo sapiens OX=9606 GN=DERL2 PE=1 SV=1	5.456	15.5	2	2	13.04	1	MG-H1 [R113]
P78527	DNA-dependent protein kinase catalytic subunit OS=Homo sapiens OX=9606 GN=PRKDC PE=1 SV=3	499.076	26.7926	114	114	856.22	0		Carboxyethyl [K1186]
P50570	Dynamin-2 OS=Homo sapiens OX=9606 GN=DNM2 PE=1 SV=2	199.1	33.2184	31	17	235.94	0		Carboxyethyl [K617]
A8MUM1	EARP and GARP complex-interacting protein 1 OS=Homo sapiens OX=9606 GN=EIPR1 PE=1 SV=2	31.779	21.256	8	8	32.42	1	MG-H1 [R242]
P51114	Fragile X mental retardation syndrome-related protein 1 OS=Homo sapiens OX=9606 GN=FXR1 PE=1 SV=3	35.502	14.1707	9	7	25.53	0		Carboxyethyl [R368]
P04075	Fructose-bisphosphate aldolase A OS=Homo sapiens OX=9606 GN=ALDOA PE=1 SV=2	253.534	62.9121	28	26	660.72	0		Carboxyethyl [K147]
P09972	Fructose-bisphosphate aldolase C OS=Homo sapiens OX=9606 GN=ALDOC PE=1 SV=2	72.857	35.989	11	9	195.95	0		Carboxyethyl [K147]
Q02539	Histone H1.1 OS=Homo sapiens OX=9606 GN=H1-1 PE=1 SV=3	58.475	16.7442	7	2	150.98	0		Carboxyethyl [R57]
Q8WZA9	Immunity-related GTPase family Q protein OS=Homo sapiens OX=9606 GN=IRGQ PE=1 SV=1	10.69	6.90209	3	3	2.89	2	MG-H1 [R530; R532]
P01768	Immunoglobulin heavy variable 3-30 OS=Homo sapiens OX=9606 GN=IGHV3-30 PE=1 SV=2	5.919	25.641	2	2	6.17	1	MG-H1 [R57]
Q14653	Interferon regulatory factor 3 OS=Homo sapiens OX=9606 GN=IRF3 PE=1 SV=1	10.264	16.1593	4	4	7.49	1	MG-H1 [R81]
Q14766-3	Isoform 3 of Latent-transforming growth factor beta-binding protein 1 OS=Homo sapiens OX=9606 GN=LTBP1	339.253	34.0537	42	2	637.88	1	MG-H1 [R757]
Q93084-2	Isoform SERCA3A of Sarcoplasmic/endoplasmic reticulum calcium ATPase 3 OS=Homo sapiens OX=9606 GN=ATP2A3	308.084	34.1341	34	24	775.33	0		Carboxyethyl [K234]
Q9NQT8	Kinesin-like protein KIF13B OS=Homo sapiens OX=9606 GN=KIF13B PE=1 SV=2	49.647	8.76232	12	12	34.3	1	MG-H1 [R728]
Q14766	Latent-transforming growth factor beta-binding protein 1 OS=Homo sapiens OX=9606 GN=LTBP1 PE=1 SV=4	338.879	27.3678	42	2	638.55	1	MG-H1 [R1136]
Q13614	Myotubularin-related protein 2 OS=Homo sapiens OX=9606 GN=MTMR2 PE=1 SV=4	5.907	3.26594	2	2	0	0		Carboxyethyl [K405]
Q09666	Neuroblast differentiation-associated protein AHNAK OS=Homo sapiens OX=9606 GN=AHNAK PE=1 SV=2	2259.72	69.9321	301	301	3186.56	1	MG-H1 [R92]	Carboxyethyl [K89; K1417]
P59665	Neutrophil defensin 1 OS=Homo sapiens OX=9606 GN=DEFA1 PE=1 SV=1	34.046	28.7234	6	2	258.49	1	MG-H1 [R88]	Carboxyethyl [R88]
P05204	Non-histone chromosomal protein HMG-17 OS=Homo sapiens OX=9606 GN=HMGN2 PE=1 SV=3	47.031	66.6667	8	7	101.71	0		Carboxyethyl [K82]
Q96KG9	N-terminal kinase-like protein OS=Homo sapiens OX=9606 GN=SCYL1 PE=1 SV=1	12.566	5.81683	4	4	21.81	1	MG-H1 [R175]
A8CG34	Nuclear envelope pore membrane protein POM 121C OS=Homo sapiens OX=9606 GN=POM121C PE=1 SV=3	3.186	1.38324	2	2	2.26	0		Carboxyethyl [K484]
P23284	Peptidyl-prolyl cis-trans isomerase B OS=Homo sapiens OX=9606 GN=PPIB PE=1 SV=2	123.44	54.1667	15	15	250.88	0		Carboxyethyl [K209]
P0CG39	POTE ankyrin domain family member J OS=Homo sapiens OX=9606 GN=POTEJ PE=3 SV=1	68.318	6.35838	6	2	313.43	1	MG-H1 [R691]	Carboxyethyl [R691]
J3KPF0	Probable E3 ubiquitin-protein ligase HECTD4 OS=Homo sapiens OX=9606 GN=HECTD4 PE=1 SV=3	12.87	1.31341	5	5	7.47	0		Carboxyethyl [K1955; R1956]
Q99623	Prohibitin-2 OS=Homo sapiens OX=9606 GN=PHB2 PE=1 SV=2	62.286	38.1271	12	12	128.1	1	MG-H1 [R209]	Carboxyethyl [R209]
D6RDA2	Protein DEK (Fragment) OS=Homo sapiens OX=9606 GN=DEK PE=1 SV=1	24.091	49.1803	5	2	55.13	1	MG-H1 [R8]
P00352	Retinal dehydrogenase 1 OS=Homo sapiens OX=9606 GN=ALDH1A1 PE=1 SV=2	49.673	22.3553	8	7	75.97	0		Carboxyethyl [K412]
B9ZVT1	RNA-binding protein 12B OS=Homo sapiens OX=9606 GN=RBM12B PE=1 SV=2	18.867	10.1022	7	7	10.85	0		Carboxyethyl [R351]
Q9NWH9	SAFB-like transcription modulator OS=Homo sapiens OX=9606 GN=SLTM PE=1 SV=2	47.163	12.6692	10	10	36.92	0		Carboxyethyl [K356]
P62136	Serine/threonine-protein phosphatase PP1-alpha catalytic subunit OS=Homo sapiens OX=9606 GN=PPP1CA PE=1 SV=1	117.989	42.4242	15	4	175.96	0		Carboxyethyl [K113]
P62140	Serine/threonine-protein phosphatase PP1-beta catalytic subunit OS=Homo sapiens OX=9606 GN=PPP1CB PE=1 SV=3	105.22	36.0856	13	4	181.15	0		Carboxyethyl [K112]
P36873	Serine/threonine-protein phosphatase PP1-gamma catalytic subunit OS=Homo sapiens OX=9606 GN=PPP1CC PE=1 SV=1	105.767	40.2477	14	3	176.4	0		Carboxyethyl [K113]
P10768	S-formylglutathione hydrolase OS=Homo sapiens OX=9606 GN=ESD PE=1 SV=2	52.504	29.4326	7	7	104.1	0		Carboxyethyl [K186]
Q96SB8	Structural maintenance of chromosomes protein 6 OS=Homo sapiens OX=9606 GN=SMC6 PE=1 SV=2	3.08	2.38313	2	2	1.9	0		Carboxyethyl [K719]
Q6PGP7	Tetratricopeptide repeat protein 37 OS=Homo sapiens OX=9606 GN=TTC37 PE=1 SV=1	61.118	11.2532	18	18	55.03	0		Carboxyethyl [R764]
P62995	Transformer-2 protein homolog beta OS=Homo sapiens OX=9606 GN=TRA2B PE=1 SV=1	19.008	19.0972	5	3	24.29	0		Carboxyethyl [R198]
B7Z596	Tropomyosin alpha-1 chain OS=Homo sapiens OX=9606 GN=TPM1 PE=1 SV=1	213.187	67.6364	39	14	636.61	0		Carboxyethyl [K223]
Q8WU90	Zinc finger CCCH domain-containing protein 15 OS=Homo sapiens OX=9606 GN=ZC3H15 PE=1 SV=1	13.909	10.7981	4	4	7.68	0		Carboxyethyl [R292; R298]
